# Supplementary material for: Association of female reproductive tract microbiota with egg production in layer chickens
Source: Gigascience. 2021 Sep 23;10(9):giab067. doi: 10.1093/gigascience/giab067 (PMC8460357; doi:10.1093/gigascience/giab067)
Supplement: giab067_Supplemental_Figures_and_Tables [file giab067_supplemental_figures_and_tables.zip › Supplementary Tables.xlsx]

## Sheet: Table description
Table	Description
Supplementary Table S1	Analysis of Bray-Curtis distance similarities
Supplementary Table S2	Statistical test for the 65 functional capacities among the six sites
Supplementary Table S3	Summary of host whole genome sequencing
Supplementary Table S4	Correlation between genetic relatedness matrix (GRM) and each Bray-Curtis (BC) distance or microbial relationship matrix (MRM) by Mantel test
Supplementary Table S5	Heritability (h2) of the microbiota and cumulative abundance of heritable microbiota
Supplementary Table S6	Heritability (h2) of reproductive traits from previous reports
Supplementary Table S7	Summary of 16S rDNA sequencing
Supplementary Table S8	Summary statistics of 16S rDNA sequencing
Supplementary Table S9	Summary statistics of host whole genome sequencing
Supplementary Table S10	Primer sequences for q-PCR

## Sheet: Table S1
Supplementary Table S1. Analysis of Bray-Curtis distance similarities
Pairwise comparison	R-value	P-value
Gizzard vs. isthmus	0.685	<0.001
Crop vs. isthmus	0.748	<0.001
Crop vs. gizzard	0.529	<0.001
Vagina vs. isthmus	0.473	<0.001
Vagina vs. gizzard	0.757	<0.001
Vagina vs. crop	0.79	<0.001
Small intestine vs. isthmus	0.195	<0.001
Small intestine vs. gizzard	0.442	<0.001
Small intestine vs. crop	0.266	<0.001
Small intestine vs. vagina	0.456	<0.001
Uterus vs. isthmus	-0.003	0.694
Uterus vs. gizzard	0.707	<0.001
Uterus vs. crop	0.76	<0.001
Uterus vs. vagina	0.496	<0.001
Uterus vs. small intestine	0.196	<0.001

## Sheet: Table S2
Supplementary Table S2. Statistical test for the 65 functional capacities among the six sites
65 pathways			The avreage of pathways abundance						The adjusted P values of Wilcoxon matched pairs sum-rank test among the six sites
Pathway	Describtion	TOP50 share organization	Crop	Gizzard	Small intestine	Vagina	Uterus	Isthmus	Crop vs. gizzard	Crop vs. small intestine	Crop vs. vagina	Crop vs. uterus	Crop vs. isthmus	Gizzard vs. small intestine	Gizzard vs. uterus	Gizzard vs. vagina	Gizzard vs. isthmus	Small intestine vs. vagina	Small intestine vs. uterus	Small intestine vs. isthmus	Vagina vs. isthmus	Vagina vs. uterus	Isthmus vs. uterus
ko01051	Biosynthesis of ansamycins	Crop,gizzard,isthmus,small intestine,uterus,vagina	5.86118e+06	4.66626e+06	4.21756e+06	4.51027e+06	3.74365e+06	3.71831e+06	1.50207e-28	3.52431e-23	2.71345e-29	8.51837e-43	4.81866e-45	0.00072735	0.0512743	8.05619e-14	6.35778e-17	0.033803	0.00144685	0.000781799	6.75876e-10	2.16602e-12	0.823749
ko00471	D-GlUterusamine and D-glUterusamate metabolism	Crop,gizzard,isthmus,small intestine,uterus,vagina	2.93779e+06	3.48948e+06	3.21893e+06	3.37936e+06	3.27637e+06	3.16035e+06	2.20822e-14	0.0368964	1.83346e-09	0.00502066	0.0176423	0.0454781	0.146745	0.0871669	0.00159839	0.269685	0.73167	0.709941	0.350327	0.0133372	0.314389
ko00473	D-Alanine metabolism	Crop,gizzard,isthmus,small intestine,uterus,vagina	7.25759e+06	6.17901e+06	5.1017e+06	6.58428e+06	4.69017e+06	4.73564e+06	8.52326e-19	4.58731e-29	6.15493e-06	1.66374e-45	1.09435e-44	6.39377e-11	0.00180838	6.61043e-22	2.87904e-22	9.14673e-15	0.00681361	0.0214521	3.25659e-22	5.5225e-23	0.727507
ko00780	Biotin metabolism	Gizzard,isthmus,small intestine,uterus,vagina	3.959e+06	2.80024e+06	2.73396e+06	3.29257e+06	2.4926e+06	2.53975e+06	2.98352e-33	3.33754e-26	4.76474e-13	3.03078e-41	6.87454e-35	0.398183	1.2443e-12	5.98738e-06	7.47729e-05	1.95974e-09	0.00474506	0.0261861	6.40566e-18	1.17172e-17	0.508301
ko00550	Peptidoglycan biosynthesis	Crop,gizzard,isthmus,small intestine,uterus,vagina	4.17674e+06	2.5321e+06	2.91116e+06	4.14409e+06	2.66359e+06	2.70819e+06	1.65783e-40	9.93543e-24	0.768568	5.61771e-38	1.68691e-31	4.31944e-05	1.87809e-34	0.0795736	0.0206108	7.89994e-18	0.0108819	0.0578562	3.65009e-26	3.05332e-25	0.538167
ko02030	Bacterial chemotaxis	Isthmus,small intestine,uterus,vagina	6.28272e+06	6.98757e+06	5.84263e+06	6.88567e+06	5.83357e+06	5.71622e+06	6.81115e-07	0.0444232	0.000352052	0.0431938	0.00210334	1.45097e-06	0.471218	2.00969e-07	1.67586e-11	2.87728e-05	0.973606	0.622121	7.10927e-07	9.15499e-11	0.555789
ko00061	Fatty acid biosynthesis	Crop,gizzard,isthmus,small intestine,uterus,vagina	3.70253e+06	1.695e+06	3.56072e+06	2.71245e+06	3.60553e+06	3.2202e+06	7.01426e-31	0.511186	3.26058e-11	0.619803	0.00378769	2.7372e-14	1.89124e-09	3.41218e-13	1.01192e-12	0.000676473	0.876722	0.193756	8.93772e-06	0.000253676	0.0442734
ko00290	Valine, leucine and isoleucine biosynthesis	Crop,gizzard,isthmus,small intestine,uterus,vagina	1.2769e+07	4.91414e+06	6.03678e+06	3.37094e+06	3.61578e+06	3.61505e+06	5.94911e-37	3.80605e-28	1.14806e-53	5.53064e-54	6.48091e-51	0.00404221	2.44691e-05	0.000508864	0.000482138	8.26051e-10	9.3991e-08	1.15232e-07	0.270513	0.230946	0.996535
ko03430	Mismatch repair	Crop,gizzard,isthmus,small intestine,uterus,vagina	1.74377e+06	3.5609e+06	1.64802e+06	1.28057e+06	1.64221e+06	1.6358e+06	1.69094e-29	0.326396	1.98655e-08	0.306662	0.210979	3.50382e-30	3.1374e-45	8.13215e-35	1.55223e-35	6.05627e-06	0.949662	0.899078	3.4885e-08	6.75271e-07	0.928055
ko00730	Thiamine metabolism	Crop,gizzard,isthmus,small intestine,uterus,vagina	3.44887e+06	6.34543e+06	1.99001e+06	2.22092e+06	1.69553e+06	1.84885e+06	9.35372e-25	2.78687e-19	5.00197e-17	2.34963e-26	3.12102e-25	1.57946e-41	7.5807e-42	7.31785e-48	1.75408e-44	0.00596717	0.000246694	0.173566	9.62123e-17	2.04628e-05	0.0682819
ko00030	Pentose phosphate pathway	Crop,gizzard,isthmus,small intestine,uterus,vagina	3.93126e+06	3.47791e+06	2.91136e+06	3.585e+06	2.65934e+06	2.68326e+06	1.18744e-13	7.84418e-26	2.11514e-06	5.74222e-40	2.50403e-41	6.55825e-11	0.0978031	2.34308e-21	2.02046e-22	6.79776e-12	0.00305269	0.00946955	1.33563e-20	7.87901e-22	0.73869
ko00970	Aminoacyl-tRNA biosynthesis	Crop,gizzard,isthmus,small intestine,uterus,vagina	5.01735e+06	4.23923e+06	3.73676e+06	4.79949e+06	3.35596e+06	3.40462e+06	7.67182e-21	9.07015e-25	0.0266437	3.95368e-41	1.32674e-40	2.08728e-06	3.59557e-09	3.66727e-17	1.64653e-17	1.12417e-14	0.000512943	0.00360478	3.10146e-24	4.89623e-25	0.597658
ko00250	Alanine, aspartate and glUterusamate metabolism	Crop,gizzard,isthmus,small intestine,uterus,vagina	5.80362e+06	6.09662e+06	4.88908e+06	6.17714e+06	4.63227e+06	4.67254e+06	0.00292213	8.08762e-09	0.00104988	3.67284e-17	4.63177e-23	1.99513e-11	0.499823	2.12843e-19	6.5615e-23	3.78315e-12	0.115222	0.176756	2.56093e-19	2.01423e-22	0.760772
ko01055	Biosynthesis of vancomycin group antibiotics	Crop,gizzard,isthmus,small intestine,uterus,vagina	2.9854e+06	3.2673e+06	3.25039e+06	3.23613e+06	3.27872e+06	3.16751e+06	3.81148e-06	0.075644	0.00011749	0.013265	0.026577	0.908774	0.662402	0.926477	0.277275	0.926202	0.875086	0.611037	0.695328	0.36066	0.345064
ko03010	Ribosome	Crop,gizzard,isthmus,small intestine,uterus,vagina	4.65391e+06	4.46616e+06	3.92645e+06	4.83522e+06	3.66472e+06	3.64126e+06	0.0130037	8.83085e-08	0.0589922	2.76196e-16	6.30679e-23	0.00012965	0.0003109	2.51519e-10	2.11546e-14	3.11767e-08	0.0729607	0.0459342	5.24919e-15	3.46626e-19	0.838236
ko00670	One carbon pool by folate	Crop,gizzard,isthmus,small intestine,uterus,vagina	5.89657e+06	8.19758e+06	5.86964e+06	6.71221e+06	6.09083e+06	6.01764e+06	2.41252e-26	0.905203	1.04613e-06	0.322137	0.410971	2.21687e-16	3.9348e-13	3.47209e-17	1.51218e-21	0.000210973	0.382448	0.547799	0.000434593	9.84122e-06	0.681965
ko00710	Carbon fixation in photosynthetic organisms	Crop,gizzard,isthmus,small intestine,uterus,vagina	6.75674e+06	5.1812e+06	5.09847e+06	5.78219e+06	4.38742e+06	4.37734e+06	1.37286e-29	1.31908e-18	2.17563e-13	1.08377e-39	2.19593e-42	0.597024	9.16496e-09	2.71727e-09	4.35348e-12	7.2688e-05	3.31316e-05	3.17911e-05	2.71472e-18	4.82221e-22	0.935359
ko00770	Pantothenate and CoA biosynthesis	Crop,gizzard,isthmus,small intestine,uterus,vagina	1.36416e+06	3.02774e+06	2.92591e+06	3.63833e+06	3.43438e+06	3.28677e+06	4.09175e-34	2.34956e-14	1.27235e-46	3.5795e-29	4.02493e-35	0.532155	5.45671e-08	0.00569596	0.0315905	0.00018761	0.0162437	0.0602111	0.0826461	7.53256e-05	0.209432
ko00300	Lysine biosynthesis	Crop,gizzard,isthmus,small intestine,uterus,vagina	1.64017e+06	3.35188e+06	2.60451e+06	3.58103e+06	3.11322e+06	3.07592e+06	6.2221e-36	5.8406e-11	2.92585e-44	5.17523e-26	3.94954e-32	3.98673e-08	0.0173427	0.0375277	0.00618005	2.63557e-11	0.000417756	0.000676222	8.99895e-07	1.15975e-09	0.670283
ko03440	Homologous recombination	Crop,gizzard,isthmus,small intestine,uterus,vagina	3.95168e+06	3.78133e+06	2.70887e+06	2.28417e+06	2.29851e+06	2.30797e+06	0.0127334	4.01707e-29	1.27252e-49	1.10575e-46	2.30065e-49	1.0047e-22	3.94149e-43	6.05947e-39	1.20477e-39	2.47873e-06	1.43165e-05	1.79108e-05	0.804142	0.688469	0.885816
ko04112	Cell cycle - Caulobacter	Crop,gizzard,isthmus,small intestine,uterus,vagina	4.00874e+06	4.81716e+06	3.47022e+06	4.36184e+06	3.42162e+06	3.41011e+06	4.9803e-14	1.29885e-05	0.000107124	4.46445e-07	3.47291e-10	6.02394e-17	3.09116e-05	4.47948e-21	3.12137e-24	2.79323e-10	0.720547	0.657843	3.29518e-13	2.58114e-16	0.916522
ko04122	Sulfur relay system	Crop,gizzard,isthmus,small intestine,uterus,vagina	8.9176e+06	7.95262e+06	6.66675e+06	8.37548e+06	5.82841e+06	5.94568e+06	1.75709e-12	1.95649e-23	0.00162523	6.25607e-43	4.93107e-43	8.65966e-10	0.00991279	4.35249e-25	2.63453e-24	1.86169e-13	4.92673e-05	0.000601313	1.67867e-24	9.22024e-25	0.48868
ko00900	Terpenoid backbone biosynthesis	Crop,gizzard,isthmus,small intestine,uterus,vagina	8.7952e+06	7.8234e+06	6.01057e+06	8.28081e+06	5.22968e+06	5.31919e+06	1.069e-11	3.79577e-32	0.0174649	1.21022e-51	1.40153e-49	2.96142e-17	0.0256087	2.28188e-33	8.86285e-32	1.37752e-16	3.04067e-05	0.000424669	1.38646e-24	1.26507e-24	0.573131
ko03060	Protein export	Crop,gizzard,isthmus,small intestine,uterus,vagina	3.63897e+06	4.69099e+06	2.64695e+06	2.20703e+06	2.86714e+06	2.79102e+06	3.58987e-19	1.2406e-18	3.32283e-35	2.54978e-07	2.48902e-10	2.37264e-32	6.20905e-49	3.34317e-25	7.9221e-28	1.89061e-05	0.130634	0.326098	2.18535e-07	2.49788e-06	0.564352
ko00983	Drug metabolism - other enzymes	Crop,isthmus,small intestine,uterus,vagina	3.59532e+06	3.07672e+06	2.6727e+06	3.73141e+06	2.65223e+06	2.7248e+06	2.06731e-16	1.97193e-22	0.102712	6.14481e-32	1.12177e-26	3.72534e-07	5.78109e-15	1.38419e-10	2.9338e-08	2.33408e-20	0.779084	0.515921	1.32203e-21	1.04687e-21	0.27914
ko00521	Streptomycin biosynthesis	Crop,gizzard,isthmus,small intestine,uterus,vagina	4.46841e+06	3.90848e+06	3.31199e+06	4.44972e+06	3.09419e+06	3.14812e+06	4.51543e-15	5.60624e-24	0.840895	5.47026e-39	7.29007e-37	5.62201e-09	3.43806e-09	3.52595e-18	2.28837e-17	4.42552e-18	0.0212894	0.101053	5.01656e-24	1.6564e-24	0.526986
ko02040	Flagellar assembly	Isthmus,small intestine,uterus,vagina	5.15746e+06	5.95105e+06	4.23756e+06	5.09748e+06	4.57936e+06	4.64567e+06	1.00153e-10	1.78117e-11	0.678962	2.07433e-05	7.8884e-06	1.54363e-21	5.39621e-08	4.83472e-18	3.46085e-18	4.44585e-09	0.0143475	0.0034913	0.000223743	0.00116978	0.5913
ko00620	Pyruvate metabolism	Crop,gizzard,isthmus,small intestine,uterus,vagina	7.52784e+06	7.38722e+06	5.77688e+06	7.76438e+06	5.31483e+06	5.38052e+06	0.212663	7.0917e-19	0.168295	1.44949e-32	2.53391e-36	3.39183e-14	0.0275734	8.03131e-26	2.04664e-27	6.51234e-16	0.0121717	0.0344737	3.68711e-23	1.33729e-24	0.676655
ko03030	DNA replication	Crop,gizzard,isthmus,small intestine,uterus,vagina	5.29443e+06	5.36894e+06	4.34128e+06	4.92837e+06	3.9539e+06	3.88554e+06	0.364319	9.4834e-09	0.000412361	4.71433e-18	9.06793e-28	9.6886e-09	3.47715e-05	6.61149e-18	5.0594e-25	0.000813122	0.0419744	0.0119833	5.20927e-10	3.75936e-15	0.621439
ko00270	Cysteine and methionine metabolism	Crop,gizzard,isthmus,small intestine,uterus,vagina	2.96777e+06	2.65195e+06	2.83207e+06	3.29388e+06	2.66541e+06	2.55909e+06	2.21413e-10	0.217675	9.25779e-06	0.00244888	4.27713e-07	0.103771	7.43914e-16	0.897207	0.245389	0.000436021	0.251517	0.0432857	3.19016e-08	9.10756e-16	0.284965
ko00240	Pyrimidine metabolism	Crop,gizzard,isthmus,small intestine,uterus,vagina	2.80649e+06	2.601e+06	2.74766e+06	2.91544e+06	2.66631e+06	2.55478e+06	5.03781e-06	0.657819	0.114852	0.199419	0.00133091	0.27228	1.4692e-05	0.569913	0.571771	0.241331	0.631957	0.208457	0.0346777	4.76626e-05	0.335944
ko00790	Folate biosynthesis	Crop,gizzard,isthmus,small intestine,uterus,vagina	3.23112e+06	5.29113e+06	4.2158e+06	3.84354e+06	4.88018e+06	4.72209e+06	1.91655e-29	3.71208e-06	0.00587962	1.12829e-15	2.04655e-18	2.95857e-07	2.30933e-09	0.0310554	0.000683251	0.117114	0.00693775	0.030181	1.90008e-06	2.26352e-05	0.290175
ko00010	Glycolysis / Gluconeogenesis	Crop,gizzard,isthmus,small intestine,uterus,vagina	5.91043e+06	5.93317e+06	4.86446e+06	6.04771e+06	4.8598e+06	4.88618e+06	0.791056	2.68592e-13	0.172383	3.4524e-15	2.05492e-18	9.93946e-12	0.259799	1.20638e-13	1.21769e-15	7.05443e-14	0.974667	0.882412	4.80098e-15	1.41711e-16	0.843293
ko00520	Amino sugar and nucleotide sugar metabolism	Crop,gizzard,isthmus,small intestine,uterus,vagina	5.31281e+06	6.20925e+06	4.25081e+06	6.00655e+06	4.1016e+06	4.2114e+06	2.29919e-11	4.6938e-16	9.45842e-08	2.87359e-22	2.65397e-23	1.66345e-24	0.167698	5.64885e-31	3.86017e-30	4.34091e-24	0.185998	0.749203	1.20721e-27	1.11173e-26	0.312733
ko03020	RNA polymerase	Gizzard,isthmus,uterus,vagina	3.57122e+06	3.92583e+06	3.49668e+06	4.33787e+06	3.41761e+06	3.36217e+06	3.69968e-08	0.537085	2.15053e-17	0.134777	0.00945644	0.000696551	9.73801e-07	5.67492e-06	2.36995e-09	1.31829e-08	0.580281	0.328391	5.60993e-13	2.08076e-18	0.594329
ko00450	Selenocompound metabolism	Crop,gizzard,isthmus,small intestine,uterus,vagina	5.66793e+06	5.92767e+06	4.6375e+06	6.67358e+06	4.17819e+06	4.22221e+06	0.00647407	1.41558e-12	4.15756e-09	1.95156e-24	1.50141e-29	6.91665e-14	7.60398e-06	5.85457e-25	7.4575e-28	3.57088e-19	0.00299594	0.00862888	2.52591e-26	3.98993e-28	0.724596
ko00720	Carbon fixation pathways in prokaryotes	Crop,gizzard,isthmus,small intestine,uterus,vagina	1.44731e+06	2.27766e+06	2.05966e+06	3.42678e+06	2.37984e+06	2.39485e+06	2.55404e-30	2.9054e-10	2.04775e-52	1.75735e-22	2.38529e-28	0.0102583	7.29413e-29	0.210989	0.103305	1.49893e-24	0.00206565	0.00120924	5.56619e-21	1.31726e-23	0.842527
ko00760	Nicotinate and nicotinamide metabolism	Crop,gizzard,isthmus,small intestine,uterus,vagina	2.73059e+06	3.43072e+06	2.90184e+06	2.92943e+06	3.11106e+06	3.08212e+06	1.79151e-18	0.109097	0.0319615	9.03164e-05	5.06252e-06	4.28878e-06	3.46957e-07	0.00162035	6.69422e-05	0.801826	0.0914833	0.125955	0.0589688	0.0928731	0.753569
ko00052	Galactose metabolism	Crop,small intestine,vagina	3.81606e+06	4.80109e+06	3.23572e+06	4.21956e+06	3.35105e+06	3.35359e+06	5.70845e-20	7.76135e-09	3.27295e-06	8.07074e-06	8.67754e-08	7.83222e-26	1.7983e-08	1.80104e-25	1.32585e-27	1.39065e-16	0.270975	0.280122	1.28795e-14	9.4002e-16	0.979166
ko00660	C5-Branched dibasic acid metabolism	Crop,gizzard,isthmus,small intestine,uterus,vagina	5.01333e+06	6.00896e+06	4.8883e+06	5.89565e+06	4.9158e+06	4.86522e+06	9.30432e-17	0.427835	6.73161e-13	0.480419	0.164162	1.63286e-09	0.353829	4.16845e-11	6.09992e-15	2.86762e-08	0.882753	0.897839	4.95275e-11	6.25159e-15	0.705341
ko03410	Base excision repair	Crop,isthmus,small intestine,uterus,vagina	2.28409e+06	4.82955e+06	3.45715e+06	7.81389e+06	3.82917e+06	3.99611e+06	1.87323e-38	1.51873e-09	8.92775e-43	1.19386e-20	3.67605e-27	4.04448e-12	2.53174e-20	1.76509e-10	1.4483e-08	3.76606e-28	0.0383955	0.00524608	2.84813e-28	1.37787e-28	0.209363
ko00500	Starch and sucrose metabolism	Crop,vagina	5.63267e+06	8.92398e+06	4.1555e+06	3.38459e+06	3.67438e+06	3.62855e+06	6.52338e-26	2.74829e-08	8.24314e-22	2.6872e-13	2.22414e-17	2.3282e-31	6.98918e-49	4.79821e-41	1.75466e-44	0.00224415	0.0685474	0.0328555	0.0900949	0.114753	0.79312
ko00340	Histidine metabolism	Isthmus,small intestine,uterus,vagina	3.03557e+06	4.08035e+06	3.46221e+06	4.78819e+06	3.63751e+06	3.62836e+06	3.47449e-25	0.00105856	1.08272e-34	6.84115e-06	6.2702e-08	8.50878e-06	4.76491e-10	0.00110144	7.98291e-05	2.21447e-14	0.289352	0.290259	2.86996e-15	3.8769e-19	0.937274
ko00230	Purine metabolism	Crop,gizzard,small intestine,vagina	1.25273e+06	3.91599e+06	1.68158e+06	3.4199e+06	1.92852e+06	1.98134e+06	2.83539e-34	0.00175354	5.14668e-34	1.07376e-08	8.99993e-12	2.09324e-30	0.00192447	1.35119e-28	4.83319e-29	1.4992e-25	0.0261172	0.0105441	8.16209e-26	7.8352e-28	0.47706
ko00400	Phenylalanine, tyrosine and tryptophan biosynthesis	Gizzard,isthmus,uterus,vagina	5.56146e+06	4.83089e+06	4.24555e+06	5.50229e+06	3.86075e+06	3.87365e+06	8.74994e-17	1.34457e-21	0.607285	2.36875e-36	2.08094e-38	3.65791e-06	7.06493e-09	1.24165e-15	1.08603e-17	2.80425e-14	0.00345198	0.0048309	3.16586e-22	1.48846e-24	0.902093
ko00740	Riboflavin metabolism	Vagina	2.78332e+06	3.61011e+06	2.70393e+06	2.53287e+06	2.62441e+06	2.57081e+06	6.72975e-17	0.512362	5.88153e-05	0.105188	0.00360144	8.24878e-11	1.32599e-27	6.75421e-16	1.83881e-21	0.143546	0.54538	0.288795	0.263138	0.550252	0.557092
ko00860	Porphyrin and chlorophyll metabolism	Gizzard,vagina	6.97105e+06	6.23537e+06	5.26629e+06	6.40507e+06	4.7332e+06	4.79339e+06	3.53741e-12	3.79178e-23	5.65114e-06	2.88684e-41	1.65707e-41	7.4091e-10	0.137436	7.96151e-23	1.27195e-22	3.32913e-11	0.000529732	0.00308291	2.46995e-22	1.17926e-22	0.63539
ko00785	Lipoic acid metabolism	Crop,gizzard,isthmus,small intestine,uterus,vagina	4.21849e+06	3.02906e+06	3.46199e+06	5.31698e+06	3.41294e+06	3.46578e+06	3.50116e-31	1.07827e-12	2.32803e-15	4.11604e-18	1.16444e-15	1.78046e-05	4.70713e-42	2.38653e-05	3.05882e-07	3.26039e-25	0.629663	0.97116	1.95323e-27	1.00986e-27	0.565742
ko00020	Citrate cycle (TCA cycle)	Gizzard,isthmus,small intestine,uterus,vagina	7.69049e+06	7.82224e+06	9.37403e+06	1.78127e+07	1.01775e+07	1.01933e+07	0.492979	7.15912e-07	7.56407e-42	1.38089e-13	4.92675e-17	2.96029e-06	1.53501e-42	4.88729e-12	3.7596e-15	6.92131e-28	0.0464341	0.0324824	1.18086e-27	2.26614e-29	0.959916
ko00121	Secondary bile acid biosynthesis	Crop,gizzard,isthmus,small intestine,uterus,vagina	6.45434e+06	6.98711e+06	5.65348e+06	6.15967e+06	5.84582e+06	6.00374e+06	0.000302485	2.01526e-05	0.347045	0.00155104	0.00925994	1.03879e-10	0.00866215	3.85724e-10	4.4093e-08	0.0921372	0.340717	0.0840593	0.295697	0.611651	0.357225
ko02010	ABC transporters	Gizzard	2.48299e+06	3.24732e+06	2.34076e+06	3.30677e+06	2.37403e+06	2.32839e+06	6.18614e-20	0.13802	8.93342e-19	0.190788	0.0201655	1.22388e-15	0.513826	8.3594e-16	1.72963e-20	1.35118e-14	0.766715	0.909485	1.54365e-16	4.4962e-22	0.576433
ko00640	Propanoate metabolism	Crop,small intestine	1.62852e+06	2.6333e+06	4.38734e+06	7.40945e+06	5.06871e+06	4.75702e+06	3.41051e-11	1.30379e-15	2.33021e-39	5.66504e-26	1.80784e-28	9.48472e-10	1.7473e-29	6.46564e-15	7.29832e-15	4.50579e-10	0.0708465	0.281459	1.6524e-08	1.37835e-11	0.190537
ko00051	Fructose and mannose metabolism	Crop	802933	789004	2.83768e+06	4.9519e+06	3.0916e+06	2.89851e+06	0.897752	2.66366e-17	2.58182e-38	2e-29	8.9635e-31	2.04763e-20	1.7938e-35	3.87638e-24	3.63331e-24	4.62639e-10	0.303618	0.78917	9.56013e-11	1.84049e-13	0.165912
ko03420	Nucleotide excision repair	Crop	4.12746e+06	1.442e+06	2.32591e+06	3.24506e+06	1.69535e+06	1.66177e+06	2.33909e-44	1.95604e-24	2.23573e-09	4.86732e-48	1.56047e-42	4.43689e-14	4.04691e-32	0.017549	0.030533	3.72642e-10	1.36996e-06	5.40233e-07	3.10605e-22	5.35235e-24	0.689743
ko02060	Phosphotransferase system (PTS)	Crop	6.66365e+06	5.82672e+06	4.9101e+06	6.05387e+06	4.42023e+06	4.49347e+06	1.15501e-15	1.42447e-27	3.1441e-07	5.78914e-45	6.34577e-44	1.2663e-10	0.0325148	1.4857e-23	6.71112e-23	4.76189e-13	0.000318869	0.00313688	5.47342e-24	2.14283e-23	0.529589
ko00260	Glycine, serine and threonine metabolism	Crop,gizzard,isthmus,small intestine,uterus	2.58348e+06	3.24987e+06	2.62592e+06	4.40861e+06	2.90472e+06	2.92183e+06	7.58844e-22	0.64414	1.2964e-33	8.80508e-05	4.43986e-07	1.76093e-09	3.36622e-18	0.000130991	1.97995e-05	3.53307e-23	0.00831531	0.00375849	9.29215e-22	8.14608e-23	0.839188
ko00750	Vitamin B6 metabolism	Gizzard,isthmus,small intestine,uterus	5.10309e+06	4.09195e+06	3.86545e+06	4.84467e+06	3.52119e+06	3.55484e+06	5.75787e-27	1.11673e-22	0.00695261	2.18395e-39	6.57798e-38	0.0254279	1.38828e-15	3.58026e-09	2.00043e-09	2.06839e-13	0.00196234	0.00641255	2.0784e-22	9.20384e-24	0.721338
ko00650	BUterusanoate metabolism	Small intestine	5.62022e+06	5.6226e+06	4.65657e+06	5.36711e+06	4.37708e+06	4.38556e+06	0.977067	3.22122e-11	0.00553986	2.50706e-20	1.08299e-25	7.4621e-10	0.00719865	7.87867e-18	7.19992e-21	3.11857e-06	0.0683808	0.0743986	3.50521e-13	2.9974e-15	0.945133
ko00072	Synthesis and degradation of ketone bodies	Crop,isthmus,small intestine,uterus	2.4428e+06	2.5844e+06	2.4332e+06	2.66788e+06	2.862e+06	2.7989e+06	0.000397146	0.890524	9.44189e-06	0.000156933	0.000311341	0.0317108	0.116161	0.0143134	0.035629	0.00383986	0.000469877	0.0016976	0.0612772	0.167058	0.573499
ko03070	Bacterial secretion system	Isthmus,uterus	3.87674e+06	3.12809e+06	3.11268e+06	3.73239e+06	3.0293e+06	2.99737e+06	5.29797e-24	4.82457e-16	0.0453485	3.14965e-19	3.27721e-21	0.845093	3.24341e-15	0.28245	0.11446	3.90949e-09	0.428286	0.267985	7.29267e-12	9.76644e-15	0.709778
ko00920	Sulfur metabolism	Gizzard	3.21129e+06	2.77051e+06	2.46917e+06	3.25405e+06	2.24874e+06	2.2699e+06	5.58124e-18	1.09345e-21	0.529299	4.15042e-38	2.09901e-37	8.85384e-06	3.16715e-12	1.22008e-15	5.5532e-16	4.3385e-16	0.00161095	0.0071005	4.43997e-24	5.24124e-25	0.721759
ko00430	Taurine and hypotaurine metabolism	Crop,gizzard	6.93318e+06	6.0275e+06	5.18109e+06	6.68524e+06	4.72545e+06	4.7994e+06	9.72693e-17	1.19098e-24	0.0613202	2.12417e-41	4.71861e-40	2.26697e-08	3.15832e-07	2.67335e-19	5.13881e-19	1.07169e-15	0.00195042	0.0133605	7.8136e-24	1.13714e-24	0.565691
ko00195	Photosynthesis	Crop,gizzard	6.00857e+06	4.90991e+06	4.45932e+06	5.77722e+06	4.1512e+06	4.22159e+06	3.74823e-25	2.56715e-26	0.0361684	3.28216e-41	1.22915e-37	0.000118101	3.66473e-15	9.84835e-12	8.42159e-11	1.69538e-17	0.0102297	0.0585714	1.68614e-24	1.70583e-24	0.518201
ko00480	GlUterusathione metabolism	Crop,gizzard,isthmus,uterus	5.86282e+06	5.70801e+06	4.70635e+06	5.67725e+06	4.45865e+06	4.47558e+06	0.0641814	1.99215e-14	0.0659459	7.53764e-24	5.89489e-29	2.01389e-10	0.761414	5.11087e-18	1.43737e-20	3.14709e-09	0.103812	0.126623	5.58211e-16	3.26866e-18	0.891403
ko00130	Ubiquinone and other terpenoid-quinone biosynthesis	Gizzard	4.48393e+06	6.66713e+06	4.04601e+06	5.64295e+06	3.67e+06	3.68531e+06	1.52324e-25	0.0121897	8.61243e-12	1.88793e-07	1.10684e-09	2.86576e-24	2.06469e-07	2.81857e-34	2.6334e-36	3.61558e-13	0.0389322	0.0565183	8.60191e-22	1.48027e-24	0.905442

## Sheet: Table S3
Supplementary Table S3. Summary of host whole genome sequencing
Sample name	Raw data (Gb)	Clean data (Gb)	Effective ratio (%)	Average sequencing depth (×)	Coverage (%)	SNP numbers	Q20 (%)	Q30 (%)	GC content (%)
1-1	12.49	12.46	99.81	9.21	95.87	7268022	95	88.61	43.02
1-2	8.3	8.28	99.8	6.29	95.11	6483374	94.84	88.41	43.07
1-3	12.73	12.7	99.75	9.42	95.9	7225263	95.79	90.2	43.09
1-4	12.59	12.56	99.76	9.34	95.97	7202547	96.32	91.22	43.23
1-5	10.89	10.87	99.79	8.11	95.78	6961241	96.64	91.89	42.95
1-6	11.08	11.06	99.76	8.18	95.81	7051345	96.29	91.17	43.28
1-7	13.07	13.03	99.76	9.34	95.88	7203776	96.3	91.24	43.02
1-8	13.36	13.33	99.75	9.44	95.93	7161395	96.59	91.92	43.02
1-9	13.15	13.12	99.77	9.69	95.96	7392005	95.48	89.67	43.16
1-10	12.07	12.06	99.87	8.79	95.84	7244594	95.41	89.43	42.8
1-11	14.1	14.07	99.78	10.15	95.98	7188512	96.6	91.8	42.86
1-12	13.1	13.09	99.85	9.59	95.87	7233442	96.66	91.74	42.84
1-13	13.42	13.4	99.81	9.72	95.96	7191107	96.38	91.35	43.09
1-14	7.9	7.89	99.83	5.99	94.86	6326422	96.58	91.74	43.09
1-15	12.92	12.9	99.82	9.58	95.93	7273037	95.44	89.54	42.84
2-2	13.75	13.72	99.77	9.9	95.98	7282508	96.67	91.93	43.25
2-3	12.69	12.67	99.84	9.51	95.83	7068091	95.81	90.25	42.79
2-4	15.38	15.36	99.84	10.95	96.06	7300894	96.25	91.08	43.06
2-5	14.03	14	99.79	10.58	96.02	7282950	96.65	91.85	42.81
2-6	13.69	13.65	99.77	10.01	95.93	7059317	96.62	91.93	43.06
2-7	14.16	14.13	99.78	10.28	96	7278973	96.67	91.97	43.02
2-8	15.87	15.83	99.8	11.33	96.09	7432191	96.59	91.78	42.9
2-9	16.85	16.81	99.77	11.64	96.14	7429275	96.54	91.75	42.92
2-11	13.28	13.25	99.77	9.46	95.9	7168864	96.67	92	43.05
2-13	14.06	14.03	99.79	10	96.03	7384342	95.02	88.79	43.24
2-14	12.91	12.89	99.83	9.56	95.87	7178811	96.58	91.66	42.77
2-15	14.68	14.66	99.81	10.71	96.04	7308767	96.59	91.71	42.7
3-1	12.57	12.54	99.79	9.12	95.79	7152660	96.72	92	42.84
3-2	12.26	12.23	99.74	9.4	95.9	7215697	96.49	91.69	43.1
3-3	14.1	14.08	99.81	10.26	95.94	7402238	95.45	89.53	42.81
3-4	15.99	15.96	99.82	11.32	96.04	7434510	95.88	90.31	42.78
3-5	11.72	11.7	99.89	8.72	95.72	3710703	95.05	88.66	42.85
3-6	11.34	11.31	99.8	8.56	95.76	6998445	96.62	91.78	42.89
3-8	11.98	11.96	99.79	8.91	95.84	7112150	96.59	91.78	43.08
3-9	15.06	15.02	99.75	10.76	96	7314552	96.63	91.86	43.05
3-10	11.21	11.19	99.82	8.41	95.74	7078070	96.63	91.79	43.11
3-11	13.95	13.92	99.83	9.92	96.01	7322888	95.27	89.15	42.74
3-13	12.17	12.16	99.87	9.09	95.84	7135436	96.43	91.34	42.8
3-14	10.89	10.87	99.83	9.95	92.03	6947408	95.78	90.11	42.59
3-15	12.11	12.08	99.8	9.05	95.82	7133965	96.48	91.5	42.67
4-1	13.5	13.47	99.79	9.65	95.89	7237821	96.77	92.16	43.05
4-2	13.12	13.1	99.8	9.61	95.92	7225700	96.77	92.15	43.02
4-3	13.88	13.85	99.79	9.93	95.94	7215815	96.78	92.28	43.36
4-4	12.78	12.75	99.78	9.42	95.82	7189398	96.27	90.94	43.07
4-5	15.22	15.19	99.78	10.98	96.08	7345121	96.69	91.99	42.84
4-6	13.12	13.09	99.83	9.75	95.81	7218654	96.91	92.26	42.54
4-7	13.72	13.69	99.79	9.98	95.94	7259690	96.76	92.19	43.04
4-9	11.86	11.84	99.82	9.02	95.78	7047322	96.47	91.48	42.79
4-10	13.1	13.08	99.88	10.09	95.79	7163116	96.49	91.25	42.6
4-11	14.96	14.92	99.77	11.05	95.97	7444457	96.88	92.46	42.95
4-12	14.39	14.35	99.77	10.57	96.05	7408525	96.27	91.13	42.79
4-14	13.48	13.45	99.78	10.13	95.95	7271168	96.18	90.96	42.77
4-15	11.51	11.5	99.86	8.85	95.83	7117841	96.41	91.41	42.85
5-1	11.97	11.95	99.82	9.05	95.85	7113287	96.52	91.66	43.06
5-2	14.27	14.24	99.8	10.5	95.98	7327894	96.33	91.25	42.91
5-3	11.79	11.77	99.8	9.03	95.78	7129685	96.4	91.28	42.98
5-4	15.3	15.26	99.72	11.05	96.01	7303801	96.75	92.12	42.53
5-6	14.36	14.33	99.82	10.53	96	7327739	96.58	91.78	43.04
5-7	14.21	14.18	99.8	10.37	96.01	7340032	96.31	91.31	43.28
5-10	13.59	13.56	99.82	10.05	95.95	7303430	96.22	91.03	42.84
5-11	12.14	12.12	99.82	9.12	95.91	7199533	96.31	91.19	42.92
5-13	12.16	12.14	99.83	9.15	95.87	7125446	96.54	91.65	42.77
5-14	12.33	12.31	99.83	9.41	95.78	7161573	96.32	91.28	43.31
5-15	12.21	12.2	99.89	9.41	95.78	7162255	96.24	90.84	42.62
6-1	13.76	13.74	99.81	10.18	96.02	7294140	96.07	90.75	43.08
6-2	14.25	14.21	99.77	10.29	95.99	7357613	96.36	91.41	43.2
6-3	13.6	13.57	99.76	8.77	95.72	7151691	96.11	90.93	43.16
6-4	13.49	13.47	99.84	10	95.81	7242065	96.37	91.27	42.83
6-5	12.06	12.05	99.88	8.95	95.87	7105336	96.28	91.23	43.2
6-6	13.23	13.21	99.85	9.98	95.92	7269405	96.87	92.21	42.7
6-7	12.77	12.75	99.85	9.52	95.86	7215024	96.56	91.65	42.92
6-8	14.37	14.35	99.83	10.52	95.99	7373040	96.18	90.95	42.84
6-9	13.48	13.45	99.79	10.13	95.98	7291939	96.47	91.59	42.98
6-10	13.49	13.46	99.81	10.08	95.98	7298618	96.18	90.97	43
6-11	12.31	12.29	99.82	9.37	95.83	7175192	96.59	91.87	42.87
6-12	14.86	14.83	99.79	10.71	96.04	7299343	96.28	91.19	43.11
6-13	11.17	11.14	99.81	8.47	95.76	7068990	96.3	91.25	43.12
6-14	13.47	13.45	99.85	10.11	95.92	7303399	96.63	91.86	43.09
6-15	12.41	12.39	99.82	9.46	95.8	7227565	96.75	92.05	42.89
7-1	11.66	11.64	99.81	8.91	95.84	7086579	96.19	90.99	43.21
7-3	12.22	12.21	99.9	9.49	95.7	7106937	96.8	91.89	42.86
7-4	12.07	12.06	99.89	9.23	95.71	7111860	96.55	91.45	43.03
7-5	12.72	12.7	99.82	9.52	95.88	7168309	96.61	91.78	42.73
7-6	10.93	10.92	99.88	8.39	95.7	6966874	96.19	90.87	42.77
7-7	13.67	13.64	99.78	10.21	96.13	8017870	96.07	90.78	43.1
7-9	15.73	15.7	99.79	11.64	96.03	7473512	96.55	91.58	43.05
7-11	16.28	16.24	99.77	11.9	96.06	7552324	96.33	91.18	43.02
7-12	16.51	16.47	99.76	11.9	96.07	7469370	96.65	91.83	42.99
7-13	16.97	16.94	99.79	12.2	96.14	7471681	96.47	91.5	43.09
7-14	17.36	17.31	99.7	12.33	96.13	7468733	96.77	92.41	43.38
7-15	13.03	13	99.77	9.81	95.96	7241441	96.74	92.2	43.14
8-2	15.42	15.38	99.76	10.98	96.12	7435126	96.66	92.05	43.3
8-3	15.44	15.41	99.8	10.97	96.07	7424207	96.7	92.15	43.3
8-4	18.47	18.43	99.77	12.85	96.22	7496626	96.64	91.98	42.91
8-6	18.23	18.19	99.79	12.76	96.18	7519939	95.64	90.01	42.69
8-7	16.07	16.04	99.78	11.5	96.04	7424695	96.56	91.77	42.8
8-8	14.61	14.57	99.78	10.47	96.03	7307233	96.66	91.93	42.89
8-9	14.6	14.57	99.79	10.55	96.01	7333824	95.72	90.19	42.94
8-10	15.77	15.74	99.78	11.3	96.14	7416983	96.56	91.75	43
8-11	14.02	13.99	99.8	10.14	96.02	7288685	95.8	90.31	42.91
8-12	15.42	15.39	99.81	10.78	96.03	7379235	95.97	90.59	42.69
8-13	17.5	17.47	99.8	12.47	96.12	7470004	96.78	92.16	42.83
8-14	13.8	13.78	99.81	9.97	96	7268771	96.87	92.34	42.93
8-15	15.73	15.71	99.83	11.68	96.03	7447332	96.81	92.06	42.42
9-1	15.21	15.18	99.79	10.99	96.14	7464558	95.47	89.59	42.86
9-2	16.32	16.29	99.79	11.41	96.07	7454296	95.5	89.72	42.83
9-3	15.46	15.44	99.86	11.14	96.07	7419952	95.13	88.84	42.54
9-5	14.64	14.61	99.8	10.63	95.95	7229763	96.72	92.02	42.8
9-6	16.49	16.46	99.8	11.65	96.11	7515123	95.78	90.23	42.84
9-7	15.14	15.11	99.83	11.07	95.98	7339937	97.08	92.71	42.66
9-8	16.96	16.94	99.84	12.19	96.07	7376024	96.11	90.74	42.5
9-10	15.38	15.35	99.85	11.37	95.94	7335733	97.08	92.62	42.48
9-11	16.9	16.86	99.81	12.22	96.06	7397337	96.53	91.53	42.61
9-12	17.52	17.48	99.81	12.37	96.1	7441130	96.72	91.85	42.55
9-13	14.67	14.65	99.85	10.74	95.93	7297053	96.91	92.16	42.73
9-14	13.08	13.05	99.8	9.62	95.91	7209211	96.66	91.94	42.92
10-1	15.99	15.96	99.82	11.42	96.06	7364152	96.86	92.3	42.7
10-2	13.56	13.53	99.79	9.92	95.94	7235242	96.81	92.25	42.94
10-3	13.62	13.59	99.82	10.06	95.89	7198634	96.83	92.27	42.77
10-4	14.93	14.9	99.84	10.8	95.98	7268108	96.56	91.59	42.72
10-5	16.55	16.53	99.89	11.28	96.06	7337370	96.31	91.12	42.93
10-7	15.58	15.56	99.86	10.81	95.93	7371314	96.94	92.24	42.89
10-8	16.27	16.24	99.86	11.36	96	7404422	96.63	91.62	42.94
10-10	15.38	15.36	99.89	10.85	95.95	7296657	97.09	92.56	42.88
10-11	17.55	17.53	99.86	11.74	96	7294175	97.03	92.46	43
10-13	13.22	13.2	99.86	9.45	95.8	7182495	96.86	92.12	42.92
10-14	12.94	12.91	99.8	9.4	95.91	7184301	96.58	91.76	43.07
10-15	15.78	15.76	99.85	10.75	95.96	7381832	96.73	91.97	42.8

## Sheet: Table S4
Supplementary Table S4. Correlation between genetic relatedness matrix (GRM) and each Bray-Curtis (BC) distance or microbial relationship matrix (MRM) by Mantel test
	GRM	Crop BC	Gizzard BC	Small intestine BC	Vagina BC	Uterus BC	Isthmus BC
GRM	1	-0.0112	-0.0131	-0.0277	-0.0067	-0.022	-0.0328
Crop BC	0.0223	1	0.1588*	0.035	0.1132*	0.0745*	0.0261
Gizzard BC	-0.0042	0.1476*	1	0.1995*	0.0771*	0.0322	0.0655*
Small intestine BC	0.0033	0.0534	0.3071*	1	0.0474*	0.2718*	0.1501*
Vagina BC	-0.0081	0.1276*	0.0829*	-0.0263	1	0.2377*	0.2877*
Uterus BC	-0.0027	0.0461	-0.0328	0.0411	0.1851*	1	0.3859*
Isthmus BC	-0.0186	0.0186	0.0698	0.2687*	0.2395*	0.4260*	1
	GRM	Crop MRM	Gizzard MRM	Small intestine MRM	Vagina MRM	Uterus MRM	Isthmus MRM
GRM	1	0.0198	0.0084	0.028	0.032	0.0372	0.0396
Crop MRM	0.0127	1	0.1955*	0.1023*	0.1023*	0.1856*	0.1686*
Gizzard MRM	0.0241	0.1749*	1	0.2901*	0.1236*	0.2175*	0.1863*
Small intestine MRM	0.0012	0.1086*	0.2488*	1	0.1681*	0.3577*	0.2956*
Vagina MRM	0.0106	0.09814*	0.1137*	0.1455*	1	0.2205*	0.2132*
Uterus MRM	0.0086	0.1242*	0.1816*	0.2837*	0.2536*	1	0.3574*
Isthmus MRM	0.0111	0.1535*	0.1751*	0.3083*	0.2693*	0.4145*	1
Note: The upper diagonal shows Pearson correlations, and the lower diagonal shows Spearman correlations; The values above and below the cells highlighted in red show Pearson and Spearman correlations. * P < 0.0001.

## Sheet: Table S5
Supplementary Table S5. Heritability (h2) of the microbiota and cumulative abundance of heritable microbiota
Taxonomy	Detected numbers	Detection ratio (%)	h2	Standard error	P-value	Abundance	Site	Cumulative abundance	Level	Tax_detail
Bacillus	122	95.312	0.466592	0.247958	0.03079	0.00071	Gizzard	0.1799	Genus	k__Bacteria;p__Firmicutes;c__Bacilli;o__Bacillales;f__Bacillaceae;g__Bacillus;
Pediococcus	119	92.969	0.495193	0.241792	0.01601	0.000423	Gizzard		Genus	k__Bacteria;p__Firmicutes;c__Bacilli;o__Lactobacillales;f__Lactobacillaceae;g__Pediococcus;
Sphingobacterium	103	80.469	0.491887	0.269515	0.04865	0.000666	Gizzard		Genus	k__Bacteria;p__Bacteroidetes;c__Sphingobacteriia;o__Sphingobacteriales;f__Sphingobacteriaceae;g__Sphingobacterium;
Helicobacter	123	96.094	0.705543	0.31633	0.002826	0.004627	Gizzard	0.4627	Genus	k__Bacteria;p__Proteobacteria;c__Epsilonproteobacteria;o__Campylobacterales;f__Helicobacteraceae;g__Helicobacter;
Cloacibacterium	82	64.062	0.452591	0.245651	0.02868	0.000648	Small intestine	1.2672	Genus	k__Bacteria;p__Bacteroidetes;c__Flavobacteriia;o__Flavobacteriales;f__Flavobacteriaceae;g__Cloacibacterium;
Odoribacter	107	83.594	0.271767	0.212124	0.04545	0.000944	Small intestine		Genus	k__Bacteria;p__Bacteroidetes;c__Bacteroidia;o__Bacteroidales;f__Porphyromonadaceae;g__Odoribacter;
Romboutsia	128	100	0.341607	0.229634	0.04383	0.01108	Small intestine		Genus	k__Bacteria;p__Firmicutes;c__Clostridia;o__Clostridiales;f__Peptostreptococcaceae;g__Romboutsia;
Brevundimonas	100	78.125	0.664128	0.243737	0.001604	0.001294	Small intestine	37.4566	Genus	k__Bacteria;p__Proteobacteria;c__Alphaproteobacteria;o__Caulobacterales;f__Caulobacteraceae;g__Brevundimonas;
Cetobacterium	90	70.312	0.428076	0.218969	0.009251	0.004419	Small intestine		Genus	k__Bacteria;p__Fusobacteria;c__Fusobacteriia;o__Fusobacteriales;f__Fusobacteriaceae;g__Cetobacterium;
Exiguobacterium	91	71.094	0.810017	0.246795	0.001416	0.060943	Small intestine		Genus	k__Bacteria;p__Firmicutes;c__Bacilli;o__Bacillales;f__Family_XII;g__Exiguobacterium;
Lactobacillus	128	100	0.481699	0.233981	0.007396	0.307031	Small intestine		Genus	k__Bacteria;p__Firmicutes;c__Bacilli;o__Lactobacillales;f__Lactobacillaceae;g__Lactobacillus;
Sphingobacterium	90	70.312	0.49296	0.232028	0.008397	0.000879	Small intestine		Genus	k__Bacteria;p__Bacteroidetes;c__Sphingobacteriia;o__Sphingobacteriales;f__Sphingobacteriaceae;g__Sphingobacterium;
Chryseobacterium	94	73.438	0.814896	0.239616	0.0006183	0.001404	Small intestine	0.1404	Genus	k__Bacteria;p__Bacteroidetes;c__Flavobacteriia;o__Flavobacteriales;f__Flavobacteriaceae;g__Chryseobacterium;
Pediococcus	96	75	0.757806	0.27864	0.01572	0.000331	Vagina	0.0437	Genus	k__Bacteria;p__Firmicutes;c__Bacilli;o__Lactobacillales;f__Lactobacillaceae;g__Pediococcus;
Ruminiclostridium_6	80	62.5	0.778606	0.272901	0.03499	0.000106	Vagina		Genus	k__Bacteria;p__Firmicutes;c__Clostridia;o__Clostridiales;f__Ruminococcaceae;g__Ruminiclostridium_6;
Fusobacterium	128	100	0.851051	0.223483	0.003755	0.111006	Vagina	11.1006	Genus	k__Bacteria;p__Fusobacteria;c__Fusobacteriia;o__Fusobacteriales;f__Fusobacteriaceae;g__Fusobacterium;
Anaerococcus	79	61.719	0.600309	0.217586	0.02022	0.000181	Uterus	3.6724	Genus	k__Bacteria;p__Firmicutes;c__Clostridia;o__Clostridiales;f__Family_XI;g__Anaerococcus;
Aneurinibacillus	79	61.719	0.331969	0.349946	0.03967	0.006893	Uterus		Genus	k__Bacteria;p__Firmicutes;c__Bacilli;o__Bacillales;f__Paenibacillaceae;g__Aneurinibacillus;
Bryobacter	116	90.625	0.277565	0.177114	0.01246	0.001157	Uterus		Genus	k__Bacteria;p__Acidobacteria;c__Solibacteres;o__Solibacterales;f__Solibacteraceae_(Subgroup_3);g__Bryobacter;
Coprococcus_1	126	98.438	0.470599	0.24054	0.01492	0.000844	Uterus		Genus	k__Bacteria;p__Firmicutes;c__Clostridia;o__Clostridiales;f__Lachnospiraceae;g__Coprococcus_1;
Curtobacterium	91	71.094	0.386721	0.256509	0.03526	0.000245	Uterus		Genus	k__Bacteria;p__Actinobacteria;c__unidentified_Actinobacteria;o__Micrococcales;f__Microbacteriaceae;g__Curtobacterium;
Escherichia-Shigella	128	100	0.448574	0.251469	0.0167	0.010771	Uterus		Genus	k__Bacteria;p__Proteobacteria;c__Gammaproteobacteria;o__Enterobacteriales;f__Enterobacteriaceae;g__Escherichia-Shigella;
H16	117	91.406	0.259596	0.198788	0.03995	0.001259	Uterus		Genus	k__Bacteria;p__Proteobacteria;c__Deltaproteobacteria;o__Desulfurellales;f__Desulfurellaceae;g__H16;
Helicobacter	123	96.094	0.468888	0.245616	0.02604	0.003217	Uterus		Genus	k__Bacteria;p__Proteobacteria;c__Epsilonproteobacteria;o__Campylobacterales;f__Helicobacteraceae;g__Helicobacter;
Holdemanella	99	77.344	0.670546	0.287488	0.03895	0.000618	Uterus		Genus	k__Bacteria;p__Firmicutes;c__Erysipelotrichia;o__Erysipelotrichales;f__Erysipelotrichaceae;g__Holdemanella;
Nocardioides	125	97.656	0.401357	0.236034	0.01857	0.000422	Uterus		Genus	k__Bacteria;p__Actinobacteria;c__unidentified_Actinobacteria;o__Propionibacteriales;f__Nocardioidaceae;g__Nocardioides;
Phenylobacterium	98	76.562	0.262679	0.196447	0.04033	0.000185	Uterus		Genus	k__Bacteria;p__Proteobacteria;c__Alphaproteobacteria;o__Caulobacterales;f__Caulobacteraceae;g__Phenylobacterium;
Ruminococcaceae_UCG-005	128	100	0.344747	0.252736	0.04818	0.001946	Uterus		Genus	k__Bacteria;p__Firmicutes;c__Clostridia;o__Clostridiales;f__Ruminococcaceae;g__Ruminococcaceae_UCG-005;
Turicibacter	128	100	0.358988	0.239397	0.04525	0.005867	Uterus		Genus	k__Bacteria;p__Firmicutes;c__Erysipelotrichia;o__Erysipelotrichales;f__Erysipelotrichaceae;g__Turicibacter;
Weissella	107	83.594	0.290978	0.334539	0.04086	0.002818	Uterus		Genus	k__Bacteria;p__Firmicutes;c__Bacilli;o__Lactobacillales;f__Leuconostocaceae;g__Weissella;
[Eubacterium]_ventriosum_group	99	77.344	0.52506	0.232639	0.02107	0.000301	Uterus		Genus	k__Bacteria;p__Firmicutes;c__Clostridia;o__Clostridiales;f__Lachnospiraceae;g__[Eubacterium]_ventriosum_group;
Dorea	113	88.281	0.798139	0.191814	0.003473	0.000831	Uterus	1.1556	Genus	k__Bacteria;p__Firmicutes;c__Clostridia;o__Clostridiales;f__Lachnospiraceae;g__Dorea;
Roseburia	128	100	0.627305	0.227927	0.001327	0.003262	Uterus		Genus	k__Bacteria;p__Firmicutes;c__Clostridia;o__Clostridiales;f__Lachnospiraceae;g__Roseburia;
Solobacterium	83	64.844	0.488596	0.214822	0.00371	0.000204	Uterus		Genus	k__Bacteria;p__Firmicutes;c__Erysipelotrichia;o__Erysipelotrichales;f__Erysipelotrichaceae;g__Solobacterium;
Staphylococcus	128	100	0.769496	0.20446	0.005605	0.006822	Uterus		Genus	k__Bacteria;p__Firmicutes;c__Bacilli;o__Bacillales;f__Staphylococcaceae;g__Staphylococcus;
[Eubacterium]_eligens_group	103	80.469	0.936385	0.153534	0.006351	0.000437	Uterus		Genus	k__Bacteria;p__Firmicutes;c__Clostridia;o__Clostridiales;f__Lachnospiraceae;g__[Eubacterium]_eligens_group;
Lawsonella	98	76.562	0.65708	0.1884	6.979e-05	0.000302	Uterus	0.0302	Genus	k__Bacteria;p__Actinobacteria;c__unidentified_Actinobacteria;o__Corynebacteriales;f__Corynebacteriaceae;g__Lawsonella;
Acinetobacter	128	100	0.299779	0.202059	0.03888	0.009596	Isthums	2.6525	Genus	k__Bacteria;p__Proteobacteria;c__Gammaproteobacteria;o__Pseudomonadales;f__Moraxellaceae;g__Acinetobacter;
Actinomyces	121	94.531	0.669227	0.258892	0.0116	0.001901	Isthums		Genus	k__Bacteria;p__Actinobacteria;c__unidentified_Actinobacteria;o__Actinomycetales;f__Actinomycetaceae;g__Actinomyces;
Kosakonia	118	92.188	0.321888	0.223452	0.04414	0.000295	Isthums		Genus	k__Bacteria;p__Proteobacteria;c__Gammaproteobacteria;o__Enterobacteriales;f__Enterobacteriaceae;g__Kosakonia;
Lysobacter	119	92.969	0.36644	0.213202	0.01025	0.000761	Isthums		Genus	k__Bacteria;p__Proteobacteria;c__Gammaproteobacteria;o__Xanthomonadales;f__Xanthomonadaceae;g__Lysobacter;
Rhodobacter	106	82.812	0.332783	0.218969	0.03139	0.000237	Isthums		Genus	k__Bacteria;p__Proteobacteria;c__Alphaproteobacteria;o__Rhodobacterales;f__Rhodobacteraceae;g__Rhodobacter;
Rikenella	95	74.219	0.57347	0.252792	0.02428	0.000595	Isthums		Genus	k__Bacteria;p__Bacteroidetes;c__Bacteroidia;o__Bacteroidales;f__Rikenellaceae;g__Rikenella;
Rothia	124	96.875	0.61574	0.268571	0.01476	0.002346	Isthums		Genus	k__Bacteria;p__Actinobacteria;c__unidentified_Actinobacteria;o__Micrococcales;f__Micrococcaceae;g__Rothia;
Subdoligranulum	127	99.219	0.821457	0.243927	0.04008	0.001737	Isthums		Genus	k__Bacteria;p__Firmicutes;c__Clostridia;o__Clostridiales;f__Ruminococcaceae;g__Subdoligranulum;
Turicibacter	128	100	0.468678	0.278073	0.04769	0.008115	Isthums		Genus	k__Bacteria;p__Firmicutes;c__Erysipelotrichia;o__Erysipelotrichales;f__Erysipelotrichaceae;g__Turicibacter;
Weissella	119	92.969	0.416621	0.232476	0.03191	0.000942	Isthums		Genus	k__Bacteria;p__Firmicutes;c__Bacilli;o__Lactobacillales;f__Leuconostocaceae;g__Weissella;
Anaerotruncus	125	97.656	0.657585	0.247004	0.009653	0.001945	Isthums	0.8894	Genus	k__Bacteria;p__Firmicutes;c__Clostridia;o__Clostridiales;f__Ruminococcaceae;g__Anaerotruncus;
Curtobacterium	85	66.406	0.394154	0.198732	0.009643	0.000416	Isthums		Genus	k__Bacteria;p__Actinobacteria;c__unidentified_Actinobacteria;o__Micrococcales;f__Microbacteriaceae;g__Curtobacterium;
Desulfovibrio	128	100	0.554776	0.248471	0.009939	0.006403	Isthums		Genus	k__Bacteria;p__Proteobacteria;c__Deltaproteobacteria;o__Desulfovibrionales;f__Desulfovibrionaceae;g__Desulfovibrio;
Intestinibacter	107	83.594	0.5305	0.223795	0.003123	0.00013	Isthums		Genus	k__Bacteria;p__Firmicutes;c__Clostridia;o__Clostridiales;f__Peptostreptococcaceae;g__Intestinibacter;
Magnetospirillum	79	61.719	0.835082	0.206617	0.0001973	9.4e-05	Isthums	0.0094	Genus	k__Bacteria;p__Proteobacteria;c__Alphaproteobacteria;o__Rhodospirillales;f__Rhodospirillaceae;g__Magnetospirillum;
Corynebacterium_tuberculostearicum	99	77.344	0.410248	0.245633	0.03135	0.000241	Small intestine	0.0241	Species	k__Bacteria;p__Actinobacteria;c__unidentified_Actinobacteria;o__Corynebacteriales;f__Corynebacteriaceae;g__Corynebacterium_1;s__Corynebacterium_tuberculostearicum;
[Pseudomonas]_geniculata	112	87.5	0.706406	0.256964	0.005769	0.001562	Small intestine	0.1562	Species	k__Bacteria;p__Proteobacteria;c__Gammaproteobacteria;o__Xanthomonadales;f__Xanthomonadaceae;g__Stenotrophomonas;s__[Pseudomonas]_geniculata;
Sphingobacterium_multivorum	79	61.719	0.850888	0.2317	0.0003917	0.000388	Small intestine	0.0388	Species	k__Bacteria;p__Bacteroidetes;c__Sphingobacteriia;o__Sphingobacteriales;f__Sphingobacteriaceae;g__Sphingobacterium;s__Sphingobacterium_multivorum;
Bacteroides_coprocola	79	61.719	0.277878	0.189304	0.0339	8.6e-05	Vagina	0.3469	Species	k__Bacteria;p__Bacteroidetes;c__Bacteroidia;o__Bacteroidales;f__Bacteroidaceae;g__Bacteroides;s__Bacteroides_coprocola;
Blautia_glucerasea	87	67.969	0.289953	0.218341	0.04533	0.000257	Vagina		Species	k__Bacteria;p__Firmicutes;c__Clostridia;o__Clostridiales;f__Lachnospiraceae;g__Blautia;s__Blautia_glucerasea;
Pediococcus_pentosaceus	89	69.531	0.532784	0.256779	0.01296	0.00011	Vagina		Species	k__Bacteria;p__Firmicutes;c__Bacilli;o__Lactobacillales;f__Lactobacillaceae;g__Pediococcus;s__Pediococcus_pentosaceus;
Ruminococcaceae_bacterium_AM2	124	96.875	0.539568	0.272833	0.03204	0.003016	Vagina		Species	k__Bacteria;p__Firmicutes;c__Clostridia;o__Clostridiales;f__Ruminococcaceae;g__unidentified_Ruminococcaceae;s__Ruminococcaceae_bacterium_AM2;
Fusobacterium_mortiferum	124	96.875	0.76947	0.267466	0.006504	0.037502	Vagina	3.7979	Species	k__Bacteria;p__Fusobacteria;c__Fusobacteriia;o__Fusobacteriales;f__Fusobacteriaceae;g__Fusobacterium;s__Fusobacterium_mortiferum;
Fusobacterium_necrogenes	90	70.312	0.447635	0.227444	0.009426	0.000477	Vagina		Species	k__Bacteria;p__Fusobacteria;c__Fusobacteriia;o__Fusobacteriales;f__Fusobacteriaceae;g__Fusobacterium;s__Fusobacterium_necrogenes;
Actinomyces_odontolyticus	94	73.438	0.485315	0.242158	0.01242	0.000336	Uterus	0.7628	Species	k__Bacteria;p__Actinobacteria;c__unidentified_Actinobacteria;o__Actinomycetales;f__Actinomycetaceae;g__Actinomyces;s__Actinomyces_odontolyticus;
Bacillus_subterraneus	120	93.75	0.37796	0.219421	0.01178	0.001171	Uterus		Species	k__Bacteria;p__Firmicutes;c__Bacilli;o__Bacillales;f__Bacillaceae;g__Bacillus;s__Bacillus_subterraneus;
Bacteroides_barnesiae	116	90.625	0.42889	0.254553	0.04092	0.000443	Uterus		Species	k__Bacteria;p__Bacteroidetes;c__Bacteroidia;o__Bacteroidales;f__Bacteroidaceae;g__Bacteroides;s__Bacteroides_barnesiae;
Bacteroides_cellulosilyticus	100	78.125	0.352219	0.221564	0.02294	0.00035	Uterus		Species	k__Bacteria;p__Bacteroidetes;c__Bacteroidia;o__Bacteroidales;f__Bacteroidaceae;g__Bacteroides;s__Bacteroides_cellulosilyticus;
Bacteroides_coprocola	120	93.75	0.553827	0.247949	0.01274	0.000558	Uterus		Species	k__Bacteria;p__Bacteroidetes;c__Bacteroidia;o__Bacteroidales;f__Bacteroidaceae;g__Bacteroides;s__Bacteroides_coprocola;
Lactobacillus_agilis	116	90.625	0.224967	0.179714	0.04322	0.000934	Uterus		Species	k__Bacteria;p__Firmicutes;c__Bacilli;o__Lactobacillales;f__Lactobacillaceae;g__Lactobacillus;s__Lactobacillus_agilis;
Staphylococcus_aureus	128	100	0.68319	0.21878	0.01045	0.003836	Uterus		Species	k__Bacteria;p__Firmicutes;c__Bacilli;o__Bacillales;f__Staphylococcaceae;g__Staphylococcus;s__Staphylococcus_aureus;
Bacteroides_massiliensis	126	98.438	0.654926	0.224034	0.002341	0.002025	Uterus	0.3616	Species	k__Bacteria;p__Bacteroidetes;c__Bacteroidia;o__Bacteroidales;f__Bacteroidaceae;g__Bacteroides;s__Bacteroides_massiliensis;
Dorea_longicatena	108	84.375	0.570988	0.215462	0.009892	0.000494	Uterus		Species	k__Bacteria;p__Firmicutes;c__Clostridia;o__Clostridiales;f__Lachnospiraceae;g__Dorea;s__Dorea_longicatena;
Lactobacillus_salivarius	107	83.594	0.430682	0.205713	0.001969	0.000375	Uterus		Species	k__Bacteria;p__Firmicutes;c__Bacilli;o__Lactobacillales;f__Lactobacillaceae;g__Lactobacillus;s__Lactobacillus_salivarius;
Roseburia_inulinivorans	117	91.406	0.784561	0.233563	0.003162	0.000722	Uterus		Species	k__Bacteria;p__Firmicutes;c__Clostridia;o__Clostridiales;f__Lachnospiraceae;g__Roseburia;s__Roseburia_inulinivorans;
Blautia_glucerasea	92	71.875	0.490926	0.221523	0.0008571	0.00076	Uterus	0.3397	Species	k__Bacteria;p__Firmicutes;c__Clostridia;o__Clostridiales;f__Lachnospiraceae;g__Blautia;s__Blautia_glucerasea;
Lactobacillus_ingluviei	108	84.375	0.754294	0.231759	7.758e-05	0.002284	Uterus		Species	k__Bacteria;p__Firmicutes;c__Bacilli;o__Lactobacillales;f__Lactobacillaceae;g__Lactobacillus;s__Lactobacillus_ingluviei;
Lactobacillus_pontis	104	81.25	0.573726	0.236964	0.0003369	0.000353	Uterus		Species	k__Bacteria;p__Firmicutes;c__Bacilli;o__Lactobacillales;f__Lactobacillaceae;g__Lactobacillus;s__Lactobacillus_pontis;
Bacillus_simplex	120	93.75	0.408722	0.248458	0.03376	0.001701	Isthums	1.3183	Species	k__Bacteria;p__Firmicutes;c__Bacilli;o__Bacillales;f__Bacillaceae;g__Bacillus;s__Bacillus_simplex;
Erysipelatoclostridium_ramosum	97	75.781	0.237433	0.180743	0.03316	0.000228	Isthums		Species	k__Bacteria;p__Firmicutes;c__Erysipelotrichia;o__Erysipelotrichales;f__Erysipelotrichaceae;g__Erysipelatoclostridium;s__Erysipelatoclostridium_ramosum;
Lachnospiraceae_bacterium_COE1	110	85.938	0.493011	0.278466	0.04145	0.001069	Isthums		Species	k__Bacteria;p__Firmicutes;c__Clostridia;o__Clostridiales;f__Lachnospiraceae;g__Lachnospiraceae_NK4A136_group;s__Lachnospiraceae_bacterium_COE1;
Lactobacillus_intestinalis	124	96.875	0.555789	0.26839	0.03554	0.004181	Isthums		Species	k__Bacteria;p__Firmicutes;c__Bacilli;o__Lactobacillales;f__Lactobacillaceae;g__Lactobacillus;s__Lactobacillus_intestinalis;
Lactobacillus_pontis	104	81.25	0.312607	0.213128	0.02744	0.000447	Isthums		Species	k__Bacteria;p__Firmicutes;c__Bacilli;o__Lactobacillales;f__Lactobacillaceae;g__Lactobacillus;s__Lactobacillus_pontis;
Pseudoxanthomonas_mexicana	101	78.906	0.305293	0.30669	0.03743	0.000236	Isthums		Species	k__Bacteria;p__Proteobacteria;c__Gammaproteobacteria;o__Xanthomonadales;f__Xanthomonadaceae;g__Pseudoxanthomonas;s__Pseudoxanthomonas_mexicana;
Streptococcus_sp._13-2043	92	71.875	0.393468	0.231828	0.02261	0.000711	Isthums		Species	k__Bacteria;p__Firmicutes;c__Bacilli;o__Lactobacillales;f__Streptococcaceae;g__Streptococcus;s__Streptococcus_sp._13-2043;
Weissella_confusa	117	91.406	0.44652	0.232106	0.02387	0.000867	Isthums		Species	k__Bacteria;p__Firmicutes;c__Bacilli;o__Lactobacillales;f__Leuconostocaceae;g__Weissella;s__Weissella_confusa;
[Pseudomonas]_geniculata	127	99.219	0.423078	0.236155	0.03666	0.003743	Isthums		Species	k__Bacteria;p__Proteobacteria;c__Gammaproteobacteria;o__Xanthomonadales;f__Xanthomonadaceae;g__Stenotrophomonas;s__[Pseudomonas]_geniculata;
Lactobacillus_ingluviei	117	91.406	0.435385	0.236069	0.009581	0.002907	Isthums	0.2907	Species	k__Bacteria;p__Firmicutes;c__Bacilli;o__Lactobacillales;f__Lactobacillaceae;g__Lactobacillus;s__Lactobacillus_ingluviei;
OTU_10590	123	96.094	0.42361	0.251027	0.02681	0.000822	Crop	5.8825	OTU	k__Bacteria;p__Firmicutes;c__Bacilli;o__Lactobacillales;f__Lactobacillaceae;g__Lactobacillus
OTU_11753	107	83.594	0.33275	0.194675	0.01384	0.000662	Crop		OTU	k__Bacteria;p__Firmicutes;c__Bacilli;o__Lactobacillales;f__Lactobacillaceae;g__Lactobacillus
OTU_31331	82	64.062	0.244631	0.165467	0.02537	0.000314	Crop		OTU	k__Bacteria;p__Firmicutes;c__Bacilli;o__Lactobacillales;f__Lactobacillaceae;g__Lactobacillus
OTU_32749	108	84.375	0.36893	0.241677	0.02777	0.0002	Crop		OTU	k__Bacteria;p__Firmicutes;c__Bacilli;o__Lactobacillales;f__Lactobacillaceae;g__Lactobacillus
OTU_35473	112	87.5	0.336453	0.211416	0.02891	0.00019	Crop		OTU	k__Bacteria;p__Firmicutes;c__Bacilli;o__Lactobacillales;f__Lactobacillaceae;g__Lactobacillus
OTU_3567	108	84.375	0.48013	0.259671	0.01983	8.7e-05	Crop		OTU	k__Bacteria;p__Firmicutes;c__Bacilli;o__Lactobacillales;f__Lactobacillaceae;g__Lactobacillus
OTU_35983	122	95.312	0.275479	0.193537	0.03075	0.000999	Crop		OTU	k__Bacteria;p__Firmicutes;c__Bacilli;o__Lactobacillales;f__Lactobacillaceae;g__Lactobacillus
OTU_37768	120	93.75	0.748104	0.281675	0.02186	0.001534	Crop		OTU	k__Bacteria;p__Firmicutes;c__Bacilli;o__Lactobacillales;f__Lactobacillaceae;g__Lactobacillus
OTU_38336	126	98.438	0.515063	0.26578	0.02768	0.005771	Crop		OTU	k__Bacteria;p__Firmicutes;c__Bacilli;o__Lactobacillales;f__Lactobacillaceae;g__Lactobacillus
OTU_39695	96	75	0.358725	0.215865	0.02686	0.000136	Crop		OTU	k__Bacteria;p__Firmicutes;c__Bacilli;o__Lactobacillales;f__Lactobacillaceae;g__Lactobacillus
OTU_42340	115	89.844	0.51919	0.256859	0.03787	0.000285	Crop		OTU	k__Bacteria;p__Firmicutes;c__Bacilli;o__Lactobacillales;f__Lactobacillaceae;g__Lactobacillus
OTU_43868	106	82.812	0.29076	0.18516	0.01309	0.000384	Crop		OTU	k__Bacteria;p__Firmicutes;c__Bacilli;o__Lactobacillales;f__Lactobacillaceae;g__Lactobacillus
OTU_43893	111	86.719	0.243622	0.19547	0.04894	0.000292	Crop		OTU	k__Bacteria;p__Firmicutes;c__Bacilli;o__Lactobacillales;f__Lactobacillaceae;g__Lactobacillus
OTU_44063	106	82.812	0.253649	0.193519	0.041	0.000185	Crop		OTU	k__Bacteria;p__Firmicutes;c__Bacilli;o__Lactobacillales;f__Lactobacillaceae;g__Lactobacillus;s__Lactobacillus_agilis
OTU_46212	128	100	0.521739	0.266392	0.01663	0.046964	Crop		OTU	k__Bacteria;p__Firmicutes;c__Bacilli;o__Lactobacillales;f__Lactobacillaceae;g__Lactobacillus
OTU_11832	105	82.031	0.444008	0.233166	0.008352	0.000334	Crop	0.5357	OTU	k__Bacteria;p__Firmicutes;c__Bacilli;o__Lactobacillales;f__Lactobacillaceae;g__Lactobacillus
OTU_23068	123	96.094	0.54717	0.210498	0.001047	0.000944	Crop		OTU	k__Bacteria;p__Firmicutes;c__Bacilli;o__Lactobacillales;f__Lactobacillaceae;g__Lactobacillus
OTU_28216	99	77.344	0.549389	0.208396	0.001065	0.000809	Crop		OTU	k__Bacteria;p__Firmicutes;c__Bacilli;o__Lactobacillales;f__Lactobacillaceae;g__Lactobacillus
OTU_3768	127	99.219	0.571495	0.264298	0.008958	0.002441	Crop		OTU	k__Bacteria;p__Firmicutes;c__Bacilli;o__Lactobacillales;f__Lactobacillaceae;g__Lactobacillus
OTU_42064	95	74.219	0.392592	0.209599	0.007368	0.000135	Crop		OTU	k__Bacteria;p__Firmicutes;c__Bacilli;o__Lactobacillales;f__Lactobacillaceae;g__Lactobacillus
OTU_45685	113	88.281	0.850105	0.236319	0.008762	0.000694	Crop		OTU	k__Bacteria;p__Firmicutes;c__Bacilli;o__Lactobacillales;f__Lactobacillaceae;g__Lactobacillus
OTU_946	83	64.844	0.615024	0.204245	0.0008207	0.001361	Crop	0.1361	OTU	k__Bacteria;p__Firmicutes;c__Bacilli;o__Lactobacillales;f__Lactobacillaceae;g__Lactobacillus
OTU_10066	125	97.656	0.391485	0.234111	0.03348	0.000987	Gizzard	5.1742	OTU	k__Bacteria;p__Cyanobacteria;c__Chloroplast;o__unidentified_Chloroplast;f__unidentified_Chloroplast;g__unidentified_Chloroplast
OTU_13	128	100	0.40956	0.234248	0.0217	0.008967	Gizzard		OTU	k__Bacteria;p__Firmicutes;c__Bacilli;o__Lactobacillales;f__Lactobacillaceae;g__Lactobacillus
OTU_14571	85	66.406	0.361903	0.231193	0.03696	0.000105	Gizzard		OTU	k__Bacteria;p__Proteobacteria;c__Alphaproteobacteria;o__Rickettsiales;f__Mitochondria
OTU_1480	90	70.312	0.333482	0.112887	0.0164	5.3e-05	Gizzard		OTU	k__Bacteria;p__Firmicutes;c__Bacilli;o__Lactobacillales;f__Lactobacillaceae;g__Lactobacillus
OTU_16	113	88.281	0.367474	0.327603	0.02927	0.001187	Gizzard		OTU	k__Bacteria;p__Proteobacteria;c__Epsilonproteobacteria;o__Campylobacterales;f__Helicobacteraceae;g__Helicobacter
OTU_16083	83	64.844	0.294592	0.201419	0.03205	5e-05	Gizzard		OTU	k__Bacteria;p__Cyanobacteria;c__Chloroplast;o__unidentified_Chloroplast;f__unidentified_Chloroplast;g__unidentified_Chloroplast
OTU_17781	117	91.406	0.398786	0.228966	0.02395	0.002533	Gizzard		OTU	k__Bacteria;p__Cyanobacteria;c__Chloroplast;o__unidentified_Chloroplast;f__unidentified_Chloroplast;g__unidentified_Chloroplast
OTU_22264	106	82.812	0.23239	0.169691	0.03099	0.000137	Gizzard		OTU	k__Bacteria;p__Cyanobacteria;c__Chloroplast;o__unidentified_Chloroplast;f__unidentified_Chloroplast;g__unidentified_Chloroplast
OTU_23	124	96.875	0.351549	0.228428	0.0434	0.003917	Gizzard		OTU	k__Bacteria;p__Proteobacteria;c__Alphaproteobacteria;o__Rickettsiales;f__Mitochondria;g__;s__
OTU_23198	126	98.438	0.441135	0.229889	0.01414	0.005202	Gizzard		OTU	k__Bacteria;p__Cyanobacteria;c__Chloroplast;o__unidentified_Chloroplast;f__unidentified_Chloroplast;g__unidentified_Chloroplast
OTU_23851	104	81.25	0.238666	0.175989	0.03104	0.000143	Gizzard		OTU	k__Bacteria;p__Cyanobacteria;c__Chloroplast;o__unidentified_Chloroplast;f__unidentified_Chloroplast;g__unidentified_Chloroplast
OTU_27321	121	94.531	0.5822	0.298283	0.02244	0.000353	Gizzard		OTU	k__Bacteria;p__Firmicutes;c__Bacilli;o__Lactobacillales;f__Lactobacillaceae;g__Lactobacillus
OTU_28138	97	75.781	0.199665	0.159974	0.04218	0.000142	Gizzard		OTU	k__Bacteria;p__Cyanobacteria;c__Chloroplast;o__unidentified_Chloroplast;f__unidentified_Chloroplast;g__unidentified_Chloroplast
OTU_30765	97	75.781	0.525489	0.24579	0.01041	0.000276	Gizzard		OTU	k__Bacteria;p__Cyanobacteria;c__Chloroplast;o__unidentified_Chloroplast;f__unidentified_Chloroplast;g__unidentified_Chloroplast
OTU_30900	100	78.125	0.518792	0.249148	0.01366	0.000375	Gizzard		OTU	k__Bacteria;p__Cyanobacteria;c__Chloroplast;o__unidentified_Chloroplast;f__unidentified_Chloroplast;g__unidentified_Chloroplast
OTU_31007	84	65.625	0.638165	0.257887	0.01082	0.00034	Gizzard		OTU	k__Bacteria;p__Cyanobacteria;c__Chloroplast;o__unidentified_Chloroplast;f__unidentified_Chloroplast;g__unidentified_Chloroplast
OTU_32573	82	64.062	0.358888	0.23584	0.0451	8e-05	Gizzard		OTU	k__Bacteria;p__Cyanobacteria;c__Chloroplast;o__unidentified_Chloroplast;f__unidentified_Chloroplast;g__unidentified_Chloroplast
OTU_33424	82	64.062	0.795145	0.258956	0.01084	0.000113	Gizzard		OTU	k__Bacteria;p__Firmicutes;c__Bacilli;o__Lactobacillales;f__Lactobacillaceae;g__Lactobacillus
OTU_34011	101	78.906	0.394109	0.21415	0.013	0.000146	Gizzard		OTU	k__Bacteria;p__Firmicutes;c__Bacilli;o__Lactobacillales;f__Lactobacillaceae;g__Lactobacillus
OTU_37100	96	75	0.332089	0.223231	0.04078	0.000161	Gizzard		OTU	k__Bacteria;p__Proteobacteria;c__Alphaproteobacteria;o__Rickettsiales;f__Mitochondria
OTU_3768	123	96.094	0.73348	0.271156	0.0157	0.000537	Gizzard		OTU	k__Bacteria;p__Firmicutes;c__Bacilli;o__Lactobacillales;f__Lactobacillaceae;g__Lactobacillus
OTU_38297	83	64.844	0.330574	0.229434	0.04951	6.3e-05	Gizzard		OTU	k__Bacteria;p__Cyanobacteria;c__Chloroplast;o__unidentified_Chloroplast;f__unidentified_Chloroplast;g__unidentified_Chloroplast
OTU_40195	106	82.812	0.330204	0.221096	0.03927	0.001184	Gizzard		OTU	k__Bacteria;p__Firmicutes;c__Bacilli;o__Lactobacillales;f__Lactobacillaceae;g__Lactobacillus
OTU_40283	108	84.375	0.340658	0.228036	0.03352	0.001245	Gizzard		OTU	k__Bacteria;p__Proteobacteria;c__Alphaproteobacteria;o__Rickettsiales;f__Mitochondria;g__;s__
OTU_40520	83	64.844	0.311618	0.216306	0.03635	0.000111	Gizzard		OTU	k__Bacteria;p__Proteobacteria;c__Alphaproteobacteria;o__Rickettsiales;f__Mitochondria
OTU_40560	117	91.406	0.271084	0.20532	0.0487	0.001349	Gizzard		OTU	k__Bacteria;p__Proteobacteria;c__Alphaproteobacteria;o__Rickettsiales;f__Mitochondria;g__;s__
OTU_41032	96	75	0.391456	0.239954	0.03209	0.000261	Gizzard		OTU	k__Bacteria;p__Proteobacteria;c__Alphaproteobacteria;o__Rickettsiales;f__Mitochondria
OTU_4256	114	89.062	0.454644	0.258872	0.02917	0.002198	Gizzard		OTU	k__Bacteria;p__Cyanobacteria;c__Chloroplast;o__unidentified_Chloroplast;f__unidentified_Chloroplast;g__unidentified_Chloroplast
OTU_45400	118	92.188	0.38885	0.224548	0.01824	0.001612	Gizzard		OTU	k__Bacteria;p__Proteobacteria;c__Alphaproteobacteria;o__Rickettsiales;f__Mitochondria;g__;s__
OTU_4984	120	93.75	0.395041	0.220815	0.02132	0.008547	Gizzard		OTU	k__Bacteria;p__Proteobacteria;c__Alphaproteobacteria;o__Rickettsiales;f__Mitochondria;g__;s__
OTU_53	82	64.062	0.484122	0.278834	0.04996	0.000142	Gizzard		OTU	k__Bacteria;p__Firmicutes;c__Negativicutes;o__Selenomonadales;f__Veillonellaceae;g__Megamonas;s__
OTU_82	125	97.656	0.388695	0.229916	0.02464	0.009226	Gizzard		OTU	k__Bacteria;p__Proteobacteria;c__Alphaproteobacteria;o__Rickettsiales;f__Mitochondria;g__;s__
OTU_25581	121	94.531	0.522723	0.257523	0.009818	0.000276	Gizzard	0.6558	OTU	k__Bacteria;p__Firmicutes;c__Bacilli;o__Lactobacillales;f__Lactobacillaceae;g__Lactobacillus;s__Lactobacillus_salivarius
OTU_31625	81	63.281	0.745401	0.261686	0.007072	3.2e-05	Gizzard		OTU	k__Bacteria;p__Cyanobacteria;c__Chloroplast;o__unidentified_Chloroplast;f__unidentified_Chloroplast;g__unidentified_Chloroplast
OTU_32287	115	89.844	0.690571	0.267847	0.007905	0.000201	Gizzard		OTU	k__Bacteria;p__Firmicutes;c__Bacilli;o__Lactobacillales;f__Lactobacillaceae;g__Lactobacillus
OTU_34425	101	78.906	0.379137	0.199129	0.009298	0.000107	Gizzard		OTU	k__Bacteria;p__Cyanobacteria;c__Chloroplast;o__unidentified_Chloroplast;f__unidentified_Chloroplast;g__unidentified_Chloroplast
OTU_35299	128	100	0.704531	0.271239	0.00776	0.003721	Gizzard		OTU	k__Bacteria;p__Firmicutes;c__Bacilli;o__Lactobacillales;f__Lactobacillaceae;g__Lactobacillus
OTU_37150	107	83.594	0.612834	0.25227	0.005252	0.000284	Gizzard		OTU	k__Bacteria;p__Cyanobacteria;c__Chloroplast;o__unidentified_Chloroplast;f__unidentified_Chloroplast;g__unidentified_Chloroplast
OTU_38394	82	64.062	0.545051	0.241393	0.008679	4e-05	Gizzard		OTU	k__Bacteria;p__Cyanobacteria;c__Chloroplast;o__unidentified_Chloroplast;f__unidentified_Chloroplast;g__unidentified_Chloroplast
OTU_43079	82	64.062	0.639986	0.252429	0.005803	0.001216	Gizzard		OTU	k__Bacteria;p__Cyanobacteria;c__Chloroplast;o__unidentified_Chloroplast;f__unidentified_Chloroplast;g__unidentified_Chloroplast
OTU_44312	122	95.312	0.515436	0.241849	0.009271	0.000487	Gizzard		OTU	k__Bacteria;p__Firmicutes;c__Bacilli;o__Lactobacillales;f__Lactobacillaceae;g__Lactobacillus
OTU_45502	99	77.344	0.493416	0.223424	0.001164	0.000123	Gizzard		OTU	k__Bacteria;p__Cyanobacteria;c__Chloroplast;o__unidentified_Chloroplast;f__unidentified_Chloroplast;g__unidentified_Chloroplast
OTU_45692	79	61.719	0.581759	0.25232	0.008712	7.1e-05	Gizzard		OTU	k__Bacteria;p__Cyanobacteria;c__Chloroplast;o__unidentified_Chloroplast;f__unidentified_Chloroplast;g__unidentified_Chloroplast
OTU_13721	88	68.75	0.45039	0.187574	0.0009842	6.3e-05	Gizzard	0.0063	OTU	k__Bacteria;p__Firmicutes;c__Bacilli;o__Lactobacillales;f__Lactobacillaceae;g__Lactobacillus
OTU_106	91	71.094	0.317023	0.228109	0.03132	0.000499	Small intestine	5.0697	OTU	k__Bacteria;p__Cyanobacteria;c__Chloroplast;o__unidentified_Chloroplast;f__unidentified_Chloroplast;g__unidentified_Chloroplast
OTU_113	79	61.719	0.294933	0.200205	0.02197	0.000591	Small intestine		OTU	k__Bacteria;p__Bacteroidetes;c__Bacteroidia;o__Bacteroidales;f__Porphyromonadaceae;g__Odoribacter;s__
OTU_11753	85	66.406	0.299313	0.170493	0.01398	0.000315	Small intestine		OTU	k__Bacteria;p__Firmicutes;c__Bacilli;o__Lactobacillales;f__Lactobacillaceae;g__Lactobacillus
OTU_13	128	100	0.470638	0.24402	0.01146	0.020008	Small intestine		OTU	k__Bacteria;p__Firmicutes;c__Bacilli;o__Lactobacillales;f__Lactobacillaceae;g__Lactobacillus
OTU_14041	109	85.156	0.383391	0.213493	0.01869	0.000572	Small intestine		OTU	k__Bacteria;p__Firmicutes;c__Bacilli;o__Lactobacillales;f__Lactobacillaceae;g__Lactobacillus
OTU_15983	85	66.406	0.337767	0.22605	0.03285	0.000121	Small intestine		OTU	k__Bacteria;p__Bacteroidetes;c__Bacteroidia;o__Bacteroidales;f__Bacteroidaceae;g__Bacteroides
OTU_22520	84	65.625	0.273462	0.196029	0.04218	0.000132	Small intestine		OTU	k__Bacteria;p__Firmicutes;c__Bacilli;o__Lactobacillales;f__Lactobacillaceae;g__Lactobacillus
OTU_23068	102	79.688	0.464224	0.240565	0.01842	0.000501	Small intestine		OTU	k__Bacteria;p__Firmicutes;c__Bacilli;o__Lactobacillales;f__Lactobacillaceae;g__Lactobacillus
OTU_23423	93	72.656	0.353254	0.228009	0.03629	0.000879	Small intestine		OTU	k__Bacteria;p__Proteobacteria;c__Gammaproteobacteria;o__Enterobacteriales;f__Enterobacteriaceae
OTU_237	99	77.344	0.408928	0.244246	0.04381	0.002943	Small intestine		OTU	k__Bacteria;p__Proteobacteria;c__Epsilonproteobacteria;o__Campylobacterales;f__Helicobacteraceae;g__Helicobacter
OTU_285	99	77.344	0.410248	0.245633	0.03135	0.000241	Small intestine		OTU	k__Bacteria;p__Actinobacteria;c__unidentified_Actinobacteria;o__Corynebacteriales;f__Corynebacteriaceae;g__Corynebacterium_1;s__Corynebacterium_tuberculostearicum
OTU_34412	82	64.062	0.215083	0.177679	0.0428	0.00066	Small intestine		OTU	k__Bacteria;p__Bacteroidetes;c__Bacteroidia;o__Bacteroidales;f__Bacteroidaceae;g__Bacteroides
OTU_36672	86	67.188	0.348901	0.221724	0.03173	0.000233	Small intestine		OTU	k__Bacteria;p__Firmicutes;c__Bacilli;o__Lactobacillales;f__Lactobacillaceae;g__Lactobacillus
OTU_45	115	89.844	0.450328	0.258857	0.03673	0.000682	Small intestine		OTU	k__Bacteria;p__Firmicutes;c__Bacilli;o__Lactobacillales;f__Lactobacillaceae;g__Lactobacillus;s__Lactobacillus_saerimneri
OTU_46212	128	100	0.613391	0.280137	0.02219	0.02232	Small intestine		OTU	k__Bacteria;p__Firmicutes;c__Bacilli;o__Lactobacillales;f__Lactobacillaceae;g__Lactobacillus
OTU_213	80	62.5	0.672172	0.268165	0.005111	0.000569	Small intestine	0.3662	OTU	k__Bacteria;p__Bacteroidetes;c__Bacteroidia;o__Bacteroidales;f__Rikenellaceae;g__Rikenellaceae_RC9_gut_group;s__
OTU_41082	102	79.688	0.655197	0.262967	0.007315	0.001531	Small intestine		OTU	k__Bacteria;p__Proteobacteria;c__Gammaproteobacteria;o__Enterobacteriales;f__Enterobacteriaceae
OTU_759	112	87.5	0.706406	0.256964	0.005769	0.001562	Small intestine		OTU	k__Bacteria;p__Proteobacteria;c__Gammaproteobacteria;o__Xanthomonadales;f__Xanthomonadaceae;g__Stenotrophomonas;s__[Pseudomonas]_geniculata
OTU_169	79	61.719	0.850888	0.2317	0.0003917	0.000388	Small intestine	0.4548	OTU	k__Bacteria;p__Bacteroidetes;c__Sphingobacteriia;o__Sphingobacteriales;f__Sphingobacteriaceae;g__Sphingobacterium;s__Sphingobacterium_multivorum
OTU_2635	88	68.75	0.796802	0.227401	0.0002603	0.000323	Small intestine		OTU	k__Bacteria;p__Firmicutes;c__Clostridia;o__Clostridiales;f__Peptostreptococcaceae;g__Romboutsia
OTU_28	101	78.906	0.732337	0.241833	0.0009429	0.003837	Small intestine		OTU	k__Bacteria;p__Proteobacteria;c__Gammaproteobacteria;o__Pseudomonadales;f__Pseudomonadaceae;g__Pseudomonas
OTU_11447	97	75.781	0.833261	0.230302	0.0128	0.001152	Vagina	8.6236	OTU	k__Bacteria;p__Fusobacteria;c__Fusobacteriia;o__Fusobacteriales;f__Fusobacteriaceae;g__Fusobacterium
OTU_12	123	96.094	0.801463	0.232081	0.01425	0.022417	Vagina		OTU	k__Bacteria;p__Fusobacteria;c__Fusobacteriia;o__Fusobacteriales;f__Fusobacteriaceae;g__Fusobacterium
OTU_133	89	69.531	0.357297	0.229872	0.03339	0.00013	Vagina		OTU	k__Bacteria;p__Bacteroidetes;c__Bacteroidia;o__Bacteroidales;f__Rikenellaceae;g__Alistipes;s__
OTU_18136	81	63.281	0.343164	0.234938	0.03125	0.000283	Vagina		OTU	k__Bacteria;p__Fusobacteria;c__Fusobacteriia;o__Fusobacteriales;f__Fusobacteriaceae;g__Fusobacterium
OTU_21	120	93.75	0.480398	0.257642	0.03414	0.008271	Vagina		OTU	k__Bacteria;p__Firmicutes;c__Clostridia;o__Clostridiales;f__Peptostreptococcaceae
OTU_22465	100	78.125	0.594787	0.272765	0.02194	0.0015	Vagina		OTU	k__Bacteria;p__Fusobacteria;c__Fusobacteriia;o__Fusobacteriales;f__Fusobacteriaceae;g__Fusobacterium;s__Fusobacterium_mortiferum
OTU_29799	91	71.094	0.595933	0.271039	0.02612	0.000527	Vagina		OTU	k__Bacteria;p__Fusobacteria;c__Fusobacteriia;o__Fusobacteriales;f__Fusobacteriaceae;g__Fusobacterium
OTU_308	84	65.625	0.563932	0.270862	0.04438	0.000131	Vagina		OTU	k__Bacteria;p__Proteobacteria;c__Alphaproteobacteria;o__Sphingomonadales;f__Sphingomonadaceae;g__Sphingomonas
OTU_31012	110	85.938	0.501528	0.246814	0.01078	0.000623	Vagina		OTU	k__Bacteria;p__Firmicutes;c__Clostridia;o__Clostridiales;f__Ruminococcaceae;g__unidentified_Ruminococcaceae;s__Ruminococcaceae_bacterium_AM2
OTU_31054	92	71.875	0.308355	0.223081	0.04547	0.001032	Vagina		OTU	k__Bacteria;p__Fusobacteria;c__Fusobacteriia;o__Fusobacteriales;f__Fusobacteriaceae;g__Fusobacterium
OTU_31581	104	81.25	0.403425	0.256345	0.04712	0.001112	Vagina		OTU	k__Bacteria;p__Fusobacteria;c__Fusobacteriia;o__Fusobacteriales;f__Fusobacteriaceae;g__Fusobacterium
OTU_354	89	69.531	0.532784	0.256779	0.01296	0.00011	Vagina		OTU	k__Bacteria;p__Firmicutes;c__Bacilli;o__Lactobacillales;f__Lactobacillaceae;g__Pediococcus;s__Pediococcus_pentosaceus
OTU_36772	111	86.719	0.405718	0.248199	0.03573	0.010814	Vagina		OTU	k__Bacteria;p__Fusobacteria;c__Fusobacteriia;o__Fusobacteriales;f__Fusobacteriaceae;g__Fusobacterium;s__Fusobacterium_mortiferum
OTU_37026	79	61.719	0.341855	0.22361	0.02841	0.000289	Vagina		OTU	k__Bacteria;p__Fusobacteria;c__Fusobacteriia;o__Fusobacteriales;f__Fusobacteriaceae;g__Fusobacterium
OTU_39643	101	78.906	0.622143	0.284191	0.03815	0.001723	Vagina		OTU	k__Bacteria;p__Fusobacteria;c__Fusobacteriia;o__Fusobacteriales;f__Fusobacteriaceae;g__Fusobacterium
OTU_3966	121	94.531	0.461918	0.267326	0.03881	0.01714	Vagina		OTU	k__Bacteria;p__Fusobacteria;c__Fusobacteriia;o__Fusobacteriales;f__Fusobacteriaceae;g__Fusobacterium
OTU_40166	87	67.969	0.463262	0.25806	0.03878	0.001201	Vagina		OTU	k__Bacteria;p__Fusobacteria;c__Fusobacteriia;o__Fusobacteriales;f__Fusobacteriaceae;g__Fusobacterium
OTU_4031	106	82.812	0.410912	0.243723	0.02393	0.00113	Vagina		OTU	k__Bacteria;p__Fusobacteria;c__Fusobacteriia;o__Fusobacteriales;f__Fusobacteriaceae;g__Fusobacterium;s__Fusobacterium_mortiferum
OTU_43376	82	64.062	0.45347	0.245505	0.01343	0.000402	Vagina		OTU	k__Bacteria;p__Fusobacteria;c__Fusobacteriia;o__Fusobacteriales;f__Fusobacteriaceae;g__Fusobacterium
OTU_43999	102	79.688	0.536296	0.262574	0.04098	0.000394	Vagina		OTU	k__Bacteria;p__Firmicutes;c__Bacilli;o__Lactobacillales;f__Lactobacillaceae;g__Lactobacillus
OTU_44857	101	78.906	0.452537	0.242615	0.01526	0.00141	Vagina		OTU	k__Bacteria;p__Fusobacteria;c__Fusobacteriia;o__Fusobacteriales;f__Fusobacteriaceae;g__Fusobacterium
OTU_4959	101	78.906	0.646161	0.262939	0.01038	0.000308	Vagina		OTU	k__Bacteria;p__Fusobacteria;c__Fusobacteriia;o__Fusobacteriales;f__Fusobacteriaceae;g__Fusobacterium;s__Fusobacterium_mortiferum
OTU_5091	85	66.406	0.290439	0.217188	0.04236	0.0002	Vagina		OTU	k__Bacteria;p__Firmicutes;c__Clostridia;o__Clostridiales;f__Lachnospiraceae;g__Blautia;s__Blautia_glucerasea
OTU_6250	92	71.875	0.806388	0.223242	0.01251	0.00148	Vagina		OTU	k__Bacteria;p__Fusobacteria;c__Fusobacteriia;o__Fusobacteriales;f__Fusobacteriaceae;g__Fusobacterium
OTU_8195	122	95.312	0.510497	0.277091	0.03086	0.012457	Vagina		OTU	k__Bacteria;p__Fusobacteria;c__Fusobacteriia;o__Fusobacteriales;f__Fusobacteriaceae;g__Fusobacterium;s__Fusobacterium_mortiferum
OTU_19627	94	73.438	0.651879	0.2584	0.007174	0.001253	Vagina	0.4992	OTU	k__Bacteria;p__Fusobacteria;c__Fusobacteriia;o__Fusobacteriales;f__Fusobacteriaceae;g__Fusobacterium
OTU_20041	91	71.094	0.605099	0.260529	0.007782	0.00103	Vagina		OTU	k__Bacteria;p__Fusobacteria;c__Fusobacteriia;o__Fusobacteriales;f__Fusobacteriaceae;g__Fusobacterium
OTU_39605	94	73.438	0.836227	0.201815	0.003742	0.001478	Vagina		OTU	k__Bacteria;p__Fusobacteria;c__Fusobacteriia;o__Fusobacteriales;f__Fusobacteriaceae;g__Fusobacterium
OTU_41388	91	71.094	0.769149	0.264533	0.00904	0.000664	Vagina		OTU	k__Bacteria;p__Fusobacteria;c__Fusobacteriia;o__Fusobacteriales;f__Fusobacteriaceae;g__Fusobacterium
OTU_46407	94	73.438	0.646819	0.246151	0.006536	0.000567	Vagina		OTU	k__Bacteria;p__Fusobacteria;c__Fusobacteriia;o__Fusobacteriales;f__Fusobacteriaceae;g__Fusobacterium
OTU_11196	84	65.625	0.398596	0.235937	0.03106	0.000187	Uterus	3.6346	OTU	k__Bacteria;p__Firmicutes;c__Clostridia;o__Clostridiales;f__Ruminococcaceae;g__Ruminococcus_2;s__
OTU_1278	90	70.312	0.617717	0.254177	0.04291	9.6e-05	Uterus		OTU	k__Bacteria;p__Firmicutes;c__Clostridia;o__Clostridiales;f__Lachnospiraceae;g__Blautia
OTU_134	114	89.062	0.361076	0.242335	0.04136	0.000463	Uterus		OTU	k__Bacteria;p__Bacteroidetes;c__Bacteroidia;o__Bacteroidales;f__Bacteroidales_S24-7_group;g__;s__
OTU_1416	94	73.438	0.588406	0.291519	0.03018	0.000245	Uterus		OTU	k__Bacteria;p__Proteobacteria;c__Betaproteobacteria;o__Nitrosomonadales;f__Nitrosomonadaceae;g__;s__
OTU_16843	108	84.375	0.514026	0.239764	0.03377	0.000315	Uterus		OTU	k__Bacteria;p__Bacteroidetes;c__Bacteroidia;o__Bacteroidales;f__Bacteroidaceae;g__Bacteroides
OTU_18581	103	80.469	0.331851	0.215512	0.03358	0.000322	Uterus		OTU	k__Bacteria;p__Firmicutes;c__Clostridia;o__Clostridiales;f__Peptostreptococcaceae
OTU_192	92	71.875	0.329082	0.221836	0.04763	0.000641	Uterus		OTU	k__Bacteria;p__Firmicutes;c__Clostridia;o__Clostridiales;f__Lachnospiraceae;g__Lachnospiraceae_NK4A136_group;s__
OTU_202	79	61.719	0.58361	0.277366	0.03458	6.5e-05	Uterus		OTU	k__Bacteria;p__Bacteroidetes;c__Bacteroidia;o__Bacteroidales;f__Bacteroidaceae;g__Bacteroides
OTU_21	114	89.062	0.397823	0.231176	0.02155	0.000295	Uterus		OTU	k__Bacteria;p__Firmicutes;c__Clostridia;o__Clostridiales;f__Peptostreptococcaceae
OTU_21828	112	87.5	0.396295	0.246594	0.04224	0.001208	Uterus		OTU	k__Bacteria;p__Proteobacteria;c__Deltaproteobacteria;o__Desulfovibrionales;f__Desulfovibrionaceae;g__Desulfovibrio
OTU_2186	116	90.625	0.697265	0.296478	0.03809	0.000608	Uterus		OTU	k__Bacteria;p__Proteobacteria;c__Gammaproteobacteria;o__Enterobacteriales;f__Enterobacteriaceae
OTU_230	122	95.312	0.56174	0.267913	0.01149	0.000758	Uterus		OTU	k__Bacteria;p__Firmicutes;c__Bacilli;o__Lactobacillales;f__Carnobacteriaceae
OTU_23198	82	64.062	0.455417	0.249207	0.01812	0.000389	Uterus		OTU	k__Bacteria;p__Cyanobacteria;c__Chloroplast;o__unidentified_Chloroplast;f__unidentified_Chloroplast;g__unidentified_Chloroplast
OTU_29054	111	86.719	0.630371	0.25888	0.01018	0.000282	Uterus		OTU	k__Bacteria;p__Firmicutes;c__Bacilli;o__Lactobacillales;f__Streptococcaceae;g__Streptococcus
OTU_29985	81	63.281	0.56917	0.270098	0.02065	4.8e-05	Uterus		OTU	k__Bacteria;p__Proteobacteria;c__Gammaproteobacteria;o__Enterobacteriales;f__Enterobacteriaceae;g__Escherichia-Shigella
OTU_315	93	72.656	0.45538	0.243665	0.01175	0.000312	Uterus		OTU	k__Bacteria;p__Bacteroidetes;c__Sphingobacteriia;o__Sphingobacteriales;f__env.OPS_17;g__;s__
OTU_334	117	91.406	0.530948	0.26652	0.0489	0.000389	Uterus		OTU	k__Bacteria;p__Firmicutes;c__Clostridia;o__Clostridiales;f__Lachnospiraceae;g__Lachnospiraceae_NK4A136_group;s__
OTU_34072	109	85.156	0.392053	0.239694	0.03697	0.000266	Uterus		OTU	k__Bacteria;p__Firmicutes;c__Bacilli;o__Lactobacillales;f__Streptococcaceae;g__Streptococcus
OTU_34947	89	69.531	0.714849	0.247022	0.02593	9.7e-05	Uterus		OTU	k__Bacteria;p__Firmicutes;c__Clostridia;o__Clostridiales;f__Lachnospiraceae;g__Blautia;s__Ruminococcus_sp._5_1_39BFAA
OTU_35167	91	71.094	0.250426	0.18348	0.028	0.000132	Uterus		OTU	k__Bacteria;p__Firmicutes;c__Bacilli;o__Lactobacillales;f__Lactobacillaceae;g__Lactobacillus
OTU_35369	94	73.438	0.288193	0.205004	0.03427	0.000173	Uterus		OTU	k__Bacteria;p__Firmicutes;c__Bacilli;o__Lactobacillales;f__Lactobacillaceae;g__Lactobacillus
OTU_37454	126	98.438	0.462308	0.229618	0.02556	0.000936	Uterus		OTU	k__Bacteria;p__Firmicutes;c__Clostridia;o__Clostridiales;f__Ruminococcaceae;g__Faecalibacterium;s__
OTU_39858	122	95.312	0.614524	0.278722	0.02194	0.001273	Uterus		OTU	k__Bacteria;p__Firmicutes;c__Bacilli;o__Bacillales;f__Staphylococcaceae;g__Staphylococcus
OTU_41707	116	90.625	0.436183	0.239802	0.02327	0.005048	Uterus		OTU	k__Bacteria;p__Cyanobacteria;c__Chloroplast;o__unidentified_Chloroplast;f__unidentified_Chloroplast;g__unidentified_Chloroplast
OTU_41745	82	64.062	0.52669	0.240965	0.01397	0.00012	Uterus		OTU	k__Bacteria;p__Bacteroidetes;c__Bacteroidia;o__Bacteroidales;f__Bacteroidaceae;g__Bacteroides;s__Bacteroides_massiliensis
OTU_442	120	93.75	0.37796	0.219421	0.01178	0.001171	Uterus		OTU	k__Bacteria;p__Firmicutes;c__Bacilli;o__Bacillales;f__Bacillaceae;g__Bacillus;s__Bacillus_subterraneus
OTU_44580	124	96.875	0.367182	0.226822	0.0179	0.011163	Uterus		OTU	k__Bacteria;p__Cyanobacteria;c__Chloroplast;o__unidentified_Chloroplast;f__unidentified_Chloroplast;g__unidentified_Chloroplast
OTU_448	104	81.25	0.302701	0.220399	0.04618	0.000351	Uterus		OTU	k__Bacteria;p__Proteobacteria;c__Alphaproteobacteria;o__Sphingomonadales;f__Sphingomonadaceae;g__Sphingomonas
OTU_4984	86	67.188	0.451133	0.237288	0.01243	0.000568	Uterus		OTU	k__Bacteria;p__Proteobacteria;c__Alphaproteobacteria;o__Rickettsiales;f__Mitochondria;g__;s__
OTU_5243	101	78.906	0.284241	0.212996	0.04643	0.000353	Uterus		OTU	k__Bacteria;p__Bacteroidetes;c__Bacteroidia;o__Bacteroidales;f__Bacteroidales_S24-7_group
OTU_526	91	71.094	0.386721	0.256509	0.03526	0.000245	Uterus		OTU	k__Bacteria;p__Actinobacteria;c__unidentified_Actinobacteria;o__Micrococcales;f__Microbacteriaceae;g__Curtobacterium
OTU_5349	99	77.344	0.460668	0.249686	0.02076	0.000416	Uterus		OTU	k__Bacteria;p__Proteobacteria;c__Betaproteobacteria;o__Burkholderiales;f__Oxalobacteraceae;g__Massilia
OTU_57	128	100	0.68319	0.21878	0.01045	0.003836	Uterus		OTU	k__Bacteria;p__Firmicutes;c__Bacilli;o__Bacillales;f__Staphylococcaceae;g__Staphylococcus;s__Staphylococcus_aureus
OTU_622	115	89.844	0.336291	0.201423	0.01217	0.000267	Uterus		OTU	k__Bacteria;p__Actinobacteria;c__unidentified_Actinobacteria;o__Micrococcales;f__Intrasporangiaceae
OTU_684	100	78.125	0.352219	0.221564	0.02294	0.00035	Uterus		OTU	k__Bacteria;p__Bacteroidetes;c__Bacteroidia;o__Bacteroidales;f__Bacteroidaceae;g__Bacteroides;s__Bacteroides_cellulosilyticus
OTU_702	80	62.5	0.767657	0.24116	0.01531	0.000157	Uterus		OTU	k__Bacteria;p__Firmicutes;c__Clostridia;o__Clostridiales;f__Lachnospiraceae;g__Coprococcus_1
OTU_7045	111	86.719	0.361616	0.232039	0.04223	0.001713	Uterus		OTU	k__Bacteria;p__Firmicutes;c__Bacilli;o__Lactobacillales;f__Lactobacillaceae;g__Lactobacillus;s__Lactobacillus_intestinalis
OTU_713	94	73.438	0.485315	0.242158	0.01242	0.000336	Uterus		OTU	k__Bacteria;p__Actinobacteria;c__unidentified_Actinobacteria;o__Actinomycetales;f__Actinomycetaceae;g__Actinomyces;s__Actinomyces_odontolyticus
OTU_7320	84	65.625	0.487134	0.267304	0.04785	0.000291	Uterus		OTU	k__Bacteria;p__Bacteroidetes;c__Bacteroidia;o__Bacteroidales;f__Bacteroidales_S24-7_group;g__;s__
OTU_764	95	74.219	0.353647	0.238579	0.03759	0.000157	Uterus		OTU	k__Bacteria;p__Proteobacteria;c__Alphaproteobacteria;o__Rhizobiales;f__Phyllobacteriaceae
OTU_803	80	62.5	0.510315	0.264795	0.02528	0.000144	Uterus		OTU	k__Bacteria;p__Firmicutes;c__Clostridia;o__Clostridiales;f__Ruminococcaceae;g__Ruminococcaceae_UCG-014;s__
OTU_886	95	74.219	0.352634	0.206184	0.01109	0.00016	Uterus		OTU	k__Bacteria;p__Proteobacteria;c__Alphaproteobacteria;o__Caulobacterales;f__Caulobacteraceae;g__Phenylobacterium
OTU_1149	115	89.844	0.558328	0.244535	0.0097	0.00029	Uterus	3.4013	OTU	k__Bacteria;p__Bacteroidetes;c__Bacteroidia;o__Bacteroidales;f__Bacteroidaceae;g__Bacteroides;s__Bacteroides_coprocola
OTU_122	120	93.75	0.339216	0.200196	0.009242	0.001687	Uterus		OTU	k__Bacteria;p__Firmicutes;c__Erysipelotrichia;o__Erysipelotrichales;f__Erysipelotrichaceae;g__;s__
OTU_15300	99	77.344	0.519239	0.211933	0.001962	0.000104	Uterus		OTU	k__Bacteria;p__Firmicutes;c__Clostridia;o__Clostridiales;f__Lachnospiraceae;g__Roseburia;s__Roseburia_intestinalis
OTU_2231	96	75	0.729888	0.244595	0.001906	0.001009	Uterus		OTU	k__Bacteria;p__Bacteroidetes;c__Bacteroidia;o__Bacteroidales;f__Bacteroidaceae;g__Bacteroides;s__Bacteroides_massiliensis
OTU_23	86	67.188	0.563688	0.250054	0.007242	0.000354	Uterus		OTU	k__Bacteria;p__Proteobacteria;c__Alphaproteobacteria;o__Rickettsiales;f__Mitochondria;g__;s__
OTU_25581	95	74.219	0.369559	0.203543	0.006469	0.000216	Uterus		OTU	k__Bacteria;p__Firmicutes;c__Bacilli;o__Lactobacillales;f__Lactobacillaceae;g__Lactobacillus;s__Lactobacillus_salivarius
OTU_26435	102	79.688	0.380935	0.211498	0.007035	0.000504	Uterus		OTU	k__Bacteria;p__Firmicutes;c__Bacilli;o__Lactobacillales;f__Lactobacillaceae;g__Lactobacillus
OTU_26456	106	82.812	0.803161	0.20511	0.004928	0.000272	Uterus		OTU	k__Bacteria;p__Firmicutes;c__Clostridia;o__Clostridiales;f__Lachnospiraceae;g__Blautia
OTU_3	112	87.5	0.274002	0.170905	0.00832	0.000446	Uterus		OTU	k__Bacteria;p__Firmicutes;c__Bacilli;o__Lactobacillales;f__Lactobacillaceae;g__Lactobacillus
OTU_35556	82	64.062	0.430841	0.233304	0.007963	5.7e-05	Uterus		OTU	k__Bacteria;p__Firmicutes;c__Bacilli;o__Lactobacillales;f__Lactobacillaceae;g__Lactobacillus
OTU_367	106	82.812	0.60925	0.211162	0.006471	0.000454	Uterus		OTU	k__Bacteria;p__Firmicutes;c__Clostridia;o__Clostridiales;f__Lachnospiraceae;g__Dorea;s__Dorea_longicatena
OTU_36902	80	62.5	0.350784	0.196394	0.005971	0.000446	Uterus		OTU	k__Bacteria;p__Proteobacteria;c__Alphaproteobacteria;o__Rickettsiales;f__Mitochondria;g__;s__
OTU_37124	116	90.625	0.298001	0.182912	0.008703	0.000794	Uterus		OTU	k__Bacteria;p__Firmicutes;c__Bacilli;o__Lactobacillales;f__Lactobacillaceae;g__Lactobacillus
OTU_37985	127	99.219	0.339562	0.181459	0.002422	0.00797	Uterus		OTU	k__Bacteria;p__Firmicutes;c__Bacilli;o__Lactobacillales;f__Lactobacillaceae;g__Lactobacillus
OTU_38336	107	83.594	0.383166	0.208732	0.004243	0.00023	Uterus		OTU	k__Bacteria;p__Firmicutes;c__Bacilli;o__Lactobacillales;f__Lactobacillaceae;g__Lactobacillus
OTU_435	98	76.562	0.637578	0.250875	0.002792	0.000312	Uterus		OTU	k__Bacteria;p__Actinobacteria;c__unidentified_Actinobacteria;o__Micrococcales;f__Micrococcaceae;g__Rothia
OTU_45867	127	99.219	0.403381	0.219538	0.008382	0.009132	Uterus		OTU	k__Bacteria;p__Firmicutes;c__Bacilli;o__Lactobacillales;f__Lactobacillaceae;g__Lactobacillus
OTU_46212	128	100	0.394029	0.195886	0.00155	0.002889	Uterus		OTU	k__Bacteria;p__Firmicutes;c__Bacilli;o__Lactobacillales;f__Lactobacillaceae;g__Lactobacillus
OTU_5448	128	100	0.564272	0.260475	0.00982	0.004913	Uterus		OTU	k__Bacteria;p__Proteobacteria;c__Gammaproteobacteria;o__Enterobacteriales;f__Enterobacteriaceae
OTU_6	115	89.844	0.530764	0.226314	0.002264	0.000919	Uterus		OTU	k__Bacteria;p__Firmicutes;c__Bacilli;o__Lactobacillales;f__Lactobacillaceae;g__Lactobacillus
OTU_617	80	62.5	0.64215	0.242207	0.004263	0.000245	Uterus		OTU	k__Bacteria;p__Firmicutes;c__Clostridia;o__Clostridiales;f__Ruminococcaceae;g__Oscillibacter
OTU_9	102	79.688	0.473901	0.229056	0.003392	0.00077	Uterus		OTU	k__Bacteria;p__Firmicutes;c__Bacilli;o__Lactobacillales;f__Lactobacillaceae;g__Lactobacillus;s__Lactobacillus_ingluviei
OTU_148	82	64.062	0.53057	0.212008	0.0003662	0.001126	Uterus	1.0361	OTU	k__Bacteria;p__Firmicutes;c__Clostridia;o__Clostridiales;f__Lachnospiraceae;g__Blautia
OTU_15930	82	64.062	0.792238	0.243258	0.0004492	0.000205	Uterus		OTU	k__Bacteria;p__Firmicutes;c__Bacilli;o__Lactobacillales;f__Lactobacillaceae;g__Lactobacillus;s__Lactobacillus_ingluviei
OTU_16837	108	84.375	0.546072	0.234136	0.0005754	0.000829	Uterus		OTU	k__Bacteria;p__Proteobacteria;c__Gammaproteobacteria;o__Pseudomonadales;f__Moraxellaceae;g__Acinetobacter
OTU_183	87	67.969	0.498085	0.220261	0.0008445	0.001292	Uterus		OTU	k__Bacteria;p__Firmicutes;c__Clostridia;o__Clostridiales;f__Lachnospiraceae
OTU_254	98	76.562	0.65708	0.1884	6.979e-05	0.000302	Uterus		OTU	k__Bacteria;p__Actinobacteria;c__unidentified_Actinobacteria;o__Corynebacteriales;f__Corynebacteriaceae;g__Lawsonella;s__
OTU_2552	104	81.25	0.57153	0.236002	0.000336	0.000335	Uterus		OTU	k__Bacteria;p__Firmicutes;c__Bacilli;o__Lactobacillales;f__Lactobacillaceae;g__Lactobacillus;s__Lactobacillus_pontis
OTU_26844	97	75.781	0.647774	0.258028	0.0007588	0.000209	Uterus		OTU	k__Bacteria;p__Firmicutes;c__Erysipelotrichia;o__Erysipelotrichales;f__Erysipelotrichaceae;g__Turicibacter
OTU_27321	87	67.969	0.656315	0.219502	6.246e-06	0.000162	Uterus		OTU	k__Bacteria;p__Firmicutes;c__Bacilli;o__Lactobacillales;f__Lactobacillaceae;g__Lactobacillus
OTU_31244	120	93.75	0.484674	0.204629	0.0003628	0.001649	Uterus		OTU	k__Bacteria;p__Firmicutes;c__Erysipelotrichia;o__Erysipelotrichales;f__Erysipelotrichaceae;g__Turicibacter
OTU_32721	118	92.188	0.526988	0.210228	9.215e-05	0.000964	Uterus		OTU	k__Bacteria;p__Firmicutes;c__Bacilli;o__Lactobacillales;f__Lactobacillaceae;g__Lactobacillus
OTU_35299	113	88.281	0.60126	0.221843	0.0001346	0.000927	Uterus		OTU	k__Bacteria;p__Firmicutes;c__Bacilli;o__Lactobacillales;f__Lactobacillaceae;g__Lactobacillus
OTU_35993	105	82.031	0.854855	0.219783	9.567e-06	0.00101	Uterus		OTU	k__Bacteria;p__Firmicutes;c__Bacilli;o__Lactobacillales;f__Lactobacillaceae;g__Lactobacillus;s__Lactobacillus_ingluviei
OTU_36988	86	67.188	0.670939	0.238959	0.0001772	0.000205	Uterus		OTU	k__Bacteria;p__Firmicutes;c__Bacilli;o__Lactobacillales;f__Lactobacillaceae;g__Lactobacillus
OTU_41868	98	76.562	0.484465	0.203837	0.0001913	0.000197	Uterus		OTU	k__Bacteria;p__Firmicutes;c__Bacilli;o__Lactobacillales;f__Lactobacillaceae;g__Lactobacillus
OTU_43586	83	64.844	0.771619	0.218264	1.024e-06	8.9e-05	Uterus		OTU	k__Bacteria;p__Firmicutes;c__Bacilli;o__Lactobacillales;f__Lactobacillaceae;g__Lactobacillus
OTU_46389	87	67.969	0.595105	0.222618	8.227e-05	0.000212	Uterus		OTU	k__Bacteria;p__Firmicutes;c__Bacilli;o__Lactobacillales;f__Lactobacillaceae;g__Lactobacillus
OTU_5091	87	67.969	0.534652	0.221432	0.0003892	0.000648	Uterus		OTU	k__Bacteria;p__Firmicutes;c__Clostridia;o__Clostridiales;f__Lachnospiraceae;g__Blautia;s__Blautia_glucerasea
OTU_102	79	61.719	0.689406	0.262881	0.01274	0.0013	Isthums	14.3352	OTU	k__Bacteria;p__Bacteroidetes;c__Bacteroidia;o__Bacteroidales;f__Bacteroidales_S24-7_group;g__;s__
OTU_10294	118	92.188	0.321888	0.223452	0.04414	0.000295	Isthums		OTU	k__Bacteria;p__Proteobacteria;c__Gammaproteobacteria;o__Enterobacteriales;f__Enterobacteriaceae;g__Kosakonia
OTU_1117	81	63.281	0.415528	0.249385	0.02542	9.9e-05	Isthums		OTU	k__Bacteria;p__Proteobacteria;c__Alphaproteobacteria;o__Rhizobiales;f__Hyphomicrobiaceae;g__Hyphomicrobium
OTU_11797	115	89.844	0.702589	0.251193	0.01081	0.000895	Isthums		OTU	k__Bacteria;p__Bacteroidetes;c__Bacteroidia;o__Bacteroidales;f__Bacteroidales_S24-7_group;g__;s__
OTU_1403	106	82.812	0.503173	0.244711	0.01464	0.000911	Isthums		OTU	k__Bacteria;p__Bacteroidetes;c__Bacteroidia;o__Bacteroidales;f__Bacteroidales_S24-7_group;g__;s__
OTU_14319	128	100	0.4171	0.250512	0.03212	0.001618	Isthums		OTU	k__Bacteria;p__Bacteroidetes;c__Bacteroidia;o__Bacteroidales;f__Prevotellaceae;g__Prevotella_9;s__
OTU_148	82	64.062	0.429446	0.248797	0.02629	0.001398	Isthums		OTU	k__Bacteria;p__Firmicutes;c__Clostridia;o__Clostridiales;f__Lachnospiraceae;g__Blautia
OTU_151	102	79.688	0.368642	0.224793	0.0244	0.000399	Isthums		OTU	k__Bacteria;p__Bacteroidetes;c__Bacteroidia;o__Bacteroidales;f__Bacteroidales_S24-7_group;g__;s__
OTU_15127	102	79.688	0.686656	0.262024	0.01144	0.00043	Isthums		OTU	k__Bacteria;p__Bacteroidetes;c__Bacteroidia;o__Bacteroidales;f__Prevotellaceae;g__Alloprevotella;s__
OTU_15253	112	87.5	0.628957	0.272205	0.01997	0.000845	Isthums		OTU	k__Bacteria;p__Bacteroidetes;c__Bacteroidia;o__Bacteroidales;f__Bacteroidales_S24-7_group;g__;s__
OTU_154	120	93.75	0.408722	0.248458	0.03376	0.001701	Isthums		OTU	k__Bacteria;p__Firmicutes;c__Bacilli;o__Bacillales;f__Bacillaceae;g__Bacillus;s__Bacillus_simplex
OTU_16837	96	75	0.328543	0.202163	0.03431	0.001244	Isthums		OTU	k__Bacteria;p__Proteobacteria;c__Gammaproteobacteria;o__Pseudomonadales;f__Moraxellaceae;g__Acinetobacter
OTU_16973	89	69.531	0.631921	0.277107	0.01921	0.000244	Isthums		OTU	k__Bacteria;p__Verrucomicrobia;c__OPB35_soil_group
OTU_18581	109	85.156	0.590981	0.24022	0.02456	0.000339	Isthums		OTU	k__Bacteria;p__Firmicutes;c__Clostridia;o__Clostridiales;f__Peptostreptococcaceae
OTU_18874	113	88.281	0.561799	0.256479	0.03052	0.000885	Isthums		OTU	k__Bacteria;p__Firmicutes;c__Clostridia;o__Clostridiales;f__Ruminococcaceae;g__unidentified_Ruminococcaceae;s__[Clostridium]_leptum
OTU_20087	86	67.188	0.335433	0.224644	0.03646	0.000157	Isthums		OTU	k__Bacteria;p__Proteobacteria;c__Alphaproteobacteria;o__Sphingomonadales;f__Sphingomonadaceae;g__Sphingomonas
OTU_20118	92	71.875	0.390152	0.232097	0.02375	0.000676	Isthums		OTU	k__Bacteria;p__Firmicutes;c__Bacilli;o__Lactobacillales;f__Streptococcaceae;g__Streptococcus;s__Streptococcus_sp._13-2043
OTU_2231	108	84.375	0.74554	0.264097	0.01023	0.001141	Isthums		OTU	k__Bacteria;p__Bacteroidetes;c__Bacteroidia;o__Bacteroidales;f__Bacteroidaceae;g__Bacteroides;s__Bacteroides_massiliensis
OTU_232	119	92.969	0.254983	0.178814	0.01857	0.001081	Isthums		OTU	k__Bacteria;p__Firmicutes;c__Bacilli;o__Bacillales;f__Bacillaceae;g__Bacillus
OTU_235	80	62.5	0.605876	0.266211	0.02623	0.000472	Isthums		OTU	k__Bacteria;p__Bacteroidetes;c__Bacteroidia;o__Bacteroidales;f__Rikenellaceae;g__Rikenella
OTU_2363	92	71.875	0.582707	0.254038	0.01324	0.000524	Isthums		OTU	k__Bacteria;p__Bacteroidetes;c__Bacteroidia;o__Bacteroidales;f__Bacteroidales_S24-7_group;g__;s__
OTU_24670	128	100	0.244775	0.191819	0.04101	0.045986	Isthums		OTU	k__Bacteria;p__Proteobacteria;c__Gammaproteobacteria;o__Xanthomonadales;f__Xanthomonadaceae;g__Stenotrophomonas
OTU_24700	126	98.438	0.302621	0.217092	0.03773	0.005661	Isthums		OTU	k__Bacteria;p__Bacteroidetes;c__Bacteroidia;o__Bacteroidales;f__Bacteroidaceae;g__Bacteroides;s__Bacteroides_fragilis
OTU_2552	104	81.25	0.323723	0.213151	0.02244	0.00042	Isthums		OTU	k__Bacteria;p__Firmicutes;c__Bacilli;o__Lactobacillales;f__Lactobacillaceae;g__Lactobacillus;s__Lactobacillus_pontis
OTU_259	96	75	0.255327	0.182616	0.02398	0.000217	Isthums		OTU	k__Bacteria;p__Firmicutes;c__Erysipelotrichia;o__Erysipelotrichales;f__Erysipelotrichaceae;g__Erysipelatoclostridium;s__Erysipelatoclostridium_ramosum
OTU_26084	83	64.844	0.839623	0.254425	0.01001	6.6e-05	Isthums		OTU	k__Bacteria;p__Firmicutes;c__Clostridia;o__Clostridiales;f__Peptostreptococcaceae
OTU_26625	97	75.781	0.453368	0.237392	0.01015	0.000206	Isthums		OTU	k__Bacteria;p__Proteobacteria;c__Gammaproteobacteria;o__Pseudomonadales;f__Moraxellaceae;g__Acinetobacter
OTU_271	83	64.844	0.473329	0.250583	0.01201	0.000696	Isthums		OTU	k__Bacteria;p__Actinobacteria;c__unidentified_Actinobacteria;o__Micrococcales;f__Micrococcaceae;g__Rothia
OTU_277	98	76.562	0.684556	0.293733	0.01874	0.000764	Isthums		OTU	k__Bacteria;p__Firmicutes;c__Clostridia;o__Clostridiales;f__Lachnospiraceae;g__Lachnospiraceae_NK4A136_group;s__Lachnospiraceae_bacterium_COE1
OTU_27905	85	66.406	0.380421	0.200683	0.01729	0.002172	Isthums		OTU	k__Bacteria;p__Proteobacteria;c__Gammaproteobacteria;o__Pseudomonadales;f__Moraxellaceae;g__Acinetobacter
OTU_282	89	69.531	0.393741	0.226943	0.0466	0.000292	Isthums		OTU	k__Bacteria;p__Bacteroidetes;c__Bacteroidia;o__Bacteroidales;f__Prevotellaceae;g__Prevotellaceae_UCG-001;s__
OTU_29251	117	91.406	0.515551	0.247303	0.01173	0.000475	Isthums		OTU	k__Bacteria;p__Bacteroidetes;c__Bacteroidia;o__Bacteroidales;f__Prevotellaceae;g__Prevotella_9
OTU_3	116	90.625	0.355157	0.230312	0.02551	0.000457	Isthums		OTU	k__Bacteria;p__Firmicutes;c__Bacilli;o__Lactobacillales;f__Lactobacillaceae;g__Lactobacillus
OTU_31977	82	64.062	0.372858	0.244031	0.04081	0.000152	Isthums		OTU	k__Bacteria;p__Firmicutes;c__Clostridia;o__Clostridiales;f__Ruminococcaceae
OTU_32	108	84.375	0.514794	0.261242	0.02945	0.004749	Isthums		OTU	k__Bacteria;p__Bacteroidetes;c__Bacteroidia;o__Bacteroidales;f__Bacteroidales_S24-7_group;g__;s__
OTU_32721	122	95.312	0.349074	0.229825	0.02696	0.001053	Isthums		OTU	k__Bacteria;p__Firmicutes;c__Bacilli;o__Lactobacillales;f__Lactobacillaceae;g__Lactobacillus
OTU_33	124	96.875	0.583206	0.253403	0.01316	0.004151	Isthums		OTU	k__Bacteria;p__Bacteroidetes;c__Bacteroidia;o__Bacteroidales;f__Bacteroidales_S24-7_group;g__;s__
OTU_33366	94	73.438	0.276709	0.189968	0.0273	0.00019	Isthums		OTU	k__Bacteria;p__Firmicutes;c__Bacilli;o__Lactobacillales;f__Lactobacillaceae;g__Lactobacillus
OTU_337	87	67.969	0.572665	0.265976	0.01168	0.000349	Isthums		OTU	k__Bacteria;p__Bacteroidetes;c__Bacteroidia;o__Bacteroidales;f__Prevotellaceae;g__Alloprevotella
OTU_33805	88	68.75	0.285291	0.229798	0.0441	7.5e-05	Isthums		OTU	k__Bacteria;p__Proteobacteria;c__Betaproteobacteria;o__Burkholderiales;f__Alcaligenaceae;g__Parasutterella
OTU_34190	125	97.656	0.319089	0.219931	0.02488	0.000978	Isthums		OTU	k__Bacteria;p__Proteobacteria;c__Gammaproteobacteria;o__Enterobacteriales;f__Enterobacteriaceae;g__Escherichia-Shigella
OTU_35	104	81.25	0.363764	0.212605	0.03393	0.002341	Isthums		OTU	k__Bacteria;p__Proteobacteria;c__Gammaproteobacteria;o__Pseudomonadales;f__Moraxellaceae;g__Acinetobacter
OTU_35369	96	75	0.458956	0.231532	0.01826	0.000197	Isthums		OTU	k__Bacteria;p__Firmicutes;c__Bacilli;o__Lactobacillales;f__Lactobacillaceae;g__Lactobacillus
OTU_35993	101	78.906	0.398185	0.229143	0.01445	0.001237	Isthums		OTU	k__Bacteria;p__Firmicutes;c__Bacilli;o__Lactobacillales;f__Lactobacillaceae;g__Lactobacillus;s__Lactobacillus_ingluviei
OTU_36387	92	71.875	0.45221	0.250815	0.02211	8.4e-05	Isthums		OTU	k__Bacteria;p__Firmicutes;c__Bacilli;o__Lactobacillales;f__Lactobacillaceae;g__Lactobacillus
OTU_36761	99	77.344	0.30507	0.197034	0.01595	0.000506	Isthums		OTU	k__Bacteria;p__Proteobacteria;c__Gammaproteobacteria;o__Xanthomonadales;f__Xanthomonadaceae;g__Stenotrophomonas
OTU_37	117	91.406	0.65876	0.266289	0.01384	0.004504	Isthums		OTU	k__Bacteria;p__Bacteroidetes;c__Bacteroidia;o__Bacteroidales;f__Bacteroidales_S24-7_group;g__;s__
OTU_374	94	73.438	0.654843	0.276156	0.03651	0.000318	Isthums		OTU	k__Bacteria;p__Proteobacteria;c__Alphaproteobacteria
OTU_37985	127	99.219	0.41296	0.236576	0.01383	0.008638	Isthums		OTU	k__Bacteria;p__Firmicutes;c__Bacilli;o__Lactobacillales;f__Lactobacillaceae;g__Lactobacillus
OTU_39222	84	65.625	0.330025	0.208675	0.01702	0.000167	Isthums		OTU	k__Bacteria;p__Firmicutes;c__Bacilli;o__Lactobacillales;f__Lactobacillaceae;g__Lactobacillus
OTU_394	82	64.062	0.312386	0.210733	0.02503	0.000324	Isthums		OTU	k__Bacteria;p__Proteobacteria;c__Gammaproteobacteria;o__Xanthomonadales;f__Xanthomonadaceae;g__Lysobacter
OTU_3962	122	95.312	0.318317	0.212137	0.03484	0.00169	Isthums		OTU	k__Bacteria;p__Firmicutes;c__Bacilli;o__Bacillales;f__Bacillaceae;g__Bacillus
OTU_408	117	91.406	0.376076	0.222012	0.01844	0.000709	Isthums		OTU	k__Bacteria;p__Firmicutes;c__Bacilli;o__Lactobacillales;f__Lactobacillaceae;g__Lactobacillus
OTU_41707	120	93.75	0.361297	0.208994	0.0207	0.009295	Isthums		OTU	k__Bacteria;p__Cyanobacteria;c__Chloroplast;o__unidentified_Chloroplast;f__unidentified_Chloroplast;g__unidentified_Chloroplast
OTU_41868	106	82.812	0.280718	0.211094	0.04784	0.000234	Isthums		OTU	k__Bacteria;p__Firmicutes;c__Bacilli;o__Lactobacillales;f__Lactobacillaceae;g__Lactobacillus
OTU_43185	87	67.969	0.346848	0.2187	0.02136	7.6e-05	Isthums		OTU	k__Bacteria;p__Proteobacteria;c__Gammaproteobacteria;o__Enterobacteriales;f__Enterobacteriaceae
OTU_43396	122	95.312	0.405453	0.257845	0.034	0.001051	Isthums		OTU	k__Bacteria;p__Firmicutes;c__Erysipelotrichia;o__Erysipelotrichales;f__Erysipelotrichaceae;g__Turicibacter
OTU_44420	83	64.844	0.423757	0.242741	0.03168	0.000631	Isthums		OTU	k__Bacteria;p__Cyanobacteria;c__Chloroplast;o__unidentified_Chloroplast;f__unidentified_Chloroplast;g__unidentified_Chloroplast
OTU_45620	109	85.156	0.36926	0.220409	0.02266	0.000543	Isthums		OTU	k__Bacteria;p__Firmicutes;c__Bacilli;o__Lactobacillales;f__Lactobacillaceae;g__Lactobacillus
OTU_46348	79	61.719	0.33055	0.222162	0.04313	0.000133	Isthums		OTU	k__Bacteria;p__Firmicutes;c__Bacilli;o__Lactobacillales;f__Lactobacillaceae;g__Lactobacillus
OTU_46395	128	100	0.240723	0.189121	0.03976	0.005464	Isthums		OTU	k__Bacteria;p__Proteobacteria;c__Gammaproteobacteria;o__Xanthomonadales;f__Xanthomonadaceae;g__Stenotrophomonas
OTU_5027	84	65.625	0.359794	0.227565	0.03611	0.000164	Isthums		OTU	k__Bacteria;p__Proteobacteria;c__Deltaproteobacteria;o__Desulfovibrionales;f__Desulfovibrionaceae;g__Desulfovibrio;s__
OTU_54	113	88.281	0.538691	0.26172	0.03254	0.002443	Isthums		OTU	k__Bacteria;p__Bacteroidetes;c__Bacteroidia;o__Bacteroidales;f__Bacteroidales_S24-7_group;g__;s__
OTU_554	101	78.906	0.305293	0.30669	0.03743	0.000236	Isthums		OTU	k__Bacteria;p__Proteobacteria;c__Gammaproteobacteria;o__Xanthomonadales;f__Xanthomonadaceae;g__Pseudoxanthomonas;s__Pseudoxanthomonas_mexicana
OTU_591	109	85.156	0.261463	0.197065	0.03676	0.000178	Isthums		OTU	k__Bacteria;p__Firmicutes;c__Erysipelotrichia;o__Erysipelotrichales;f__Erysipelotrichaceae;g__Faecalibaculum
OTU_6	119	92.969	0.391578	0.252064	0.04209	0.001207	Isthums		OTU	k__Bacteria;p__Firmicutes;c__Bacilli;o__Lactobacillales;f__Lactobacillaceae;g__Lactobacillus
OTU_622	111	86.719	0.356397	0.211759	0.02421	0.000314	Isthums		OTU	k__Bacteria;p__Actinobacteria;c__unidentified_Actinobacteria;o__Micrococcales;f__Intrasporangiaceae
OTU_63	120	93.75	0.664045	0.259104	0.01324	0.002427	Isthums		OTU	k__Bacteria;p__Bacteroidetes;c__Bacteroidia;o__Bacteroidales;f__Bacteroidales_S24-7_group;g__;s__
OTU_643	100	78.125	0.432561	0.25115	0.046	0.0002	Isthums		OTU	k__Bacteria;p__Bacteroidetes;c__Flavobacteriia;o__Flavobacteriales;f__Flavobacteriaceae;g__Chryseobacterium
OTU_69	125	97.656	0.414987	0.259666	0.04753	0.001055	Isthums		OTU	k__Bacteria;p__Bacteroidetes;c__Bacteroidia;o__Bacteroidales;f__Prevotellaceae;g__Prevotella_9;s__
OTU_7045	115	89.844	0.710676	0.265421	0.01723	0.001925	Isthums		OTU	k__Bacteria;p__Firmicutes;c__Bacilli;o__Lactobacillales;f__Lactobacillaceae;g__Lactobacillus;s__Lactobacillus_intestinalis
OTU_71	117	91.406	0.44652	0.232106	0.02387	0.000867	Isthums		OTU	k__Bacteria;p__Firmicutes;c__Bacilli;o__Lactobacillales;f__Leuconostocaceae;g__Weissella;s__Weissella_confusa
OTU_7178	102	79.688	0.4062	0.22615	0.01907	0.000219	Isthums		OTU	k__Bacteria;p__Firmicutes;c__Bacilli;o__Lactobacillales;f__Lactobacillaceae;g__Lactobacillus;s__Lactobacillus_salivarius
OTU_759	127	99.219	0.423078	0.236155	0.03666	0.003743	Isthums		OTU	k__Bacteria;p__Proteobacteria;c__Gammaproteobacteria;o__Xanthomonadales;f__Xanthomonadaceae;g__Stenotrophomonas;s__[Pseudomonas]_geniculata
OTU_77	100	78.125	0.221499	0.178465	0.04655	0.00055	Isthums		OTU	k__Bacteria;p__Cyanobacteria;c__Chloroplast;o__unidentified_Chloroplast;f__unidentified_Chloroplast;g__unidentified_Chloroplast
OTU_8195	123	96.094	0.327977	0.236091	0.04349	0.002325	Isthums		OTU	k__Bacteria;p__Fusobacteria;c__Fusobacteriia;o__Fusobacteriales;f__Fusobacteriaceae;g__Fusobacterium;s__Fusobacterium_mortiferum
OTU_9	105	82.031	0.348471	0.228634	0.02533	0.001025	Isthums		OTU	k__Bacteria;p__Firmicutes;c__Bacilli;o__Lactobacillales;f__Lactobacillaceae;g__Lactobacillus;s__Lactobacillus_ingluviei
OTU_9256	107	83.594	0.317933	0.203607	0.03235	0.000378	Isthums		OTU	k__Bacteria;p__Firmicutes;c__Bacilli;o__Lactobacillales;f__Lactobacillaceae;g__Lactobacillus
OTU_95	104	81.25	0.240425	0.186058	0.03951	0.000191	Isthums		OTU	k__Bacteria;p__Firmicutes;c__Erysipelotrichia;o__Erysipelotrichales;f__Erysipelotrichaceae;g__Faecalibaculum;s__
OTU_111	107	83.594	0.66061	0.242343	0.002596	0.001071	Isthums	1.7463	OTU	k__Bacteria;p__Bacteroidetes;c__Bacteroidia;o__Bacteroidales;f__Bacteroidales_S24-7_group;g__;s__
OTU_1230	106	82.812	0.514243	0.230306	0.002422	0.000318	Isthums		OTU	k__Bacteria;p__Firmicutes;c__Bacilli;o__Lactobacillales;f__Lactobacillaceae;g__Lactobacillus
OTU_145	106	82.812	0.771305	0.24788	0.005279	0.001279	Isthums		OTU	k__Bacteria;p__Actinobacteria;c__unidentified_Actinobacteria;o__Actinomycetales;f__Actinomycetaceae;g__Actinomyces
OTU_15302	109	85.156	0.341656	0.201738	0.008014	0.000205	Isthums		OTU	k__Bacteria;p__Proteobacteria;c__Gammaproteobacteria;o__Enterobacteriales;f__Enterobacteriaceae
OTU_16766	84	65.625	0.525949	0.235487	0.005353	0.000386	Isthums		OTU	k__Bacteria;p__Bacteroidetes;c__Bacteroidia;o__Bacteroidales;f__Bacteroidales_S24-7_group;g__;s__
OTU_21	115	89.844	0.746989	0.232662	0.007174	0.000325	Isthums		OTU	k__Bacteria;p__Firmicutes;c__Clostridia;o__Clostridiales;f__Peptostreptococcaceae
OTU_21828	114	89.062	0.667829	0.259025	0.009192	0.00118	Isthums		OTU	k__Bacteria;p__Proteobacteria;c__Deltaproteobacteria;o__Desulfovibrionales;f__Desulfovibrionaceae;g__Desulfovibrio
OTU_219	97	75.781	0.685321	0.252067	0.007775	0.000703	Isthums		OTU	k__Bacteria;p__Bacteroidetes;c__Bacteroidia;o__Bacteroidales;f__Porphyromonadaceae;g__Parabacteroides
OTU_240	101	78.906	0.807356	0.159295	0.001673	0.000198	Isthums		OTU	k__Bacteria;p__Proteobacteria;c__Deltaproteobacteria;o__Desulfovibrionales;f__Desulfovibrionaceae;g__Desulfovibrio
OTU_245	97	75.781	0.631997	0.242983	0.003837	0.000843	Isthums		OTU	k__Bacteria;p__Bacteroidetes;c__Bacteroidia;o__Bacteroidales;f__Bacteroidales_S24-7_group;g__;s__
OTU_2551	104	81.25	0.632524	0.253707	0.007455	0.000455	Isthums		OTU	k__Bacteria;p__Firmicutes;c__Clostridia;o__Clostridiales;f__Ruminococcaceae;g__Ruminiclostridium_9
OTU_27321	93	72.656	0.586616	0.238484	0.001203	0.000185	Isthums		OTU	k__Bacteria;p__Firmicutes;c__Bacilli;o__Lactobacillales;f__Lactobacillaceae;g__Lactobacillus
OTU_2752	89	69.531	0.360357	0.206385	0.006998	0.000296	Isthums		OTU	k__Bacteria;p__Proteobacteria;c__Gammaproteobacteria;o__Xanthomonadales;f__Xanthomonadaceae;g__Stenotrophomonas
OTU_27532	85	66.406	0.358928	0.200975	0.00535	0.000182	Isthums		OTU	k__Bacteria;p__Proteobacteria;c__Gammaproteobacteria;o__Xanthomonadales;f__Xanthomonadaceae;g__Stenotrophomonas
OTU_31570	112	87.5	0.547875	0.236058	0.007767	0.000492	Isthums		OTU	k__Bacteria;p__Firmicutes;c__Clostridia;o__Clostridiales;f__Ruminococcaceae
OTU_34461	88	68.75	0.691345	0.246088	0.001435	9.1e-05	Isthums		OTU	k__Bacteria;p__Firmicutes;c__Bacilli;o__Lactobacillales;f__Lactobacillaceae;g__Lactobacillus
OTU_35167	99	77.344	0.428383	0.235029	0.008733	0.000158	Isthums		OTU	k__Bacteria;p__Firmicutes;c__Bacilli;o__Lactobacillales;f__Lactobacillaceae;g__Lactobacillus
OTU_37124	119	92.969	0.587093	0.253501	0.002166	0.000937	Isthums		OTU	k__Bacteria;p__Firmicutes;c__Bacilli;o__Lactobacillales;f__Lactobacillaceae;g__Lactobacillus
OTU_381	110	85.938	0.56709	0.225736	0.00177	0.000641	Isthums		OTU	k__Bacteria;p__Bacteroidetes;c__Bacteroidia;o__Bacteroidales;f__Bacteroidales_S24-7_group;g__;s__
OTU_38336	104	81.25	0.559254	0.241037	0.001655	0.000268	Isthums		OTU	k__Bacteria;p__Firmicutes;c__Bacilli;o__Lactobacillales;f__Lactobacillaceae;g__Lactobacillus
OTU_38557	98	76.562	0.644409	0.270558	0.004499	0.000338	Isthums		OTU	k__Bacteria;p__Firmicutes;c__Bacilli;o__Lactobacillales;f__Lactobacillaceae;g__Lactobacillus
OTU_41189	102	79.688	0.583344	0.250764	0.009654	0.000424	Isthums		OTU	k__Bacteria;p__Bacteroidetes;c__Bacteroidia;o__Bacteroidales;f__Bacteroidales_S24-7_group;g__;s__
OTU_43432	126	98.438	0.482423	0.233969	0.00627	0.003291	Isthums		OTU	k__Bacteria;p__Firmicutes;c__Bacilli;o__Lactobacillales;f__Lactobacillaceae;g__Lactobacillus
OTU_43586	87	67.969	0.474173	0.238048	0.006662	0.000109	Isthums		OTU	k__Bacteria;p__Firmicutes;c__Bacilli;o__Lactobacillales;f__Lactobacillaceae;g__Lactobacillus
OTU_45743	95	74.219	0.351075	0.200083	0.006732	0.000362	Isthums		OTU	k__Bacteria;p__Proteobacteria;c__Gammaproteobacteria;o__Xanthomonadales;f__Xanthomonadaceae;g__Stenotrophomonas
OTU_46389	94	73.438	0.404073	0.216617	0.006509	0.000273	Isthums		OTU	k__Bacteria;p__Firmicutes;c__Bacilli;o__Lactobacillales;f__Lactobacillaceae;g__Lactobacillus
OTU_526	85	66.406	0.394154	0.198732	0.009643	0.000416	Isthums		OTU	k__Bacteria;p__Actinobacteria;c__unidentified_Actinobacteria;o__Micrococcales;f__Microbacteriaceae;g__Curtobacterium
OTU_60	114	89.062	0.664486	0.248572	0.003808	0.000932	Isthums		OTU	k__Bacteria;p__Proteobacteria;c__Deltaproteobacteria;o__Desulfovibrionales;f__Desulfovibrionaceae;g__Desulfovibrio;s__
OTU_6394	121	94.531	0.580298	0.242131	0.002614	0.001003	Isthums		OTU	k__Bacteria;p__Firmicutes;c__Bacilli;o__Lactobacillales;f__Lactobacillaceae;g__Lactobacillus
OTU_9866	94	73.438	0.5653	0.231209	0.004753	0.000102	Isthums		OTU	k__Bacteria;p__Firmicutes;c__Clostridia;o__Clostridiales;f__Peptostreptococcaceae;g__Intestinibacter
OTU_121	120	93.75	0.801531	0.201054	0.0001944	0.001245	Isthums	0.1837	OTU	k__Bacteria;p__Bacteroidetes;c__Bacteroidia;o__Bacteroidales;f__Bacteroidales_S24-7_group;g__;s__
OTU_170	112	87.5	0.694022	0.2535	0.0008337	0.000592	Isthums		OTU	k__Bacteria;p__Firmicutes;c__Erysipelotrichia;o__Erysipelotrichales;f__Erysipelotrichaceae
Note: The column "Cumulative abundance" is the combined abundance of all heritable microbial genera.

## Sheet: Table S6
Supplementary Table S6. Heritability (h2) of reproductive traits from previous reports
Trait	h2	Trait	h2	Trait	h2	Trait	h2	Trait	h2	Trait	h2	Trait	h2	Trait	h2
AFE	0.37-0.46 [1]	AFE	0.12-0.32 [2]	AFE	0.42-0.52 [3]	AFE	0.36 [4]	AFE	0.54 [5]	AFE	0.01 [6]
BWT	0.38-0.53 [1]	BWT	0.38-0.57 [2]	BWT8	0.38-0.39 [3]	BWT1	0.46 [4]	BWT54	0.68 [5]	BWT	0.28 [6]	BWT	0.56 [7]	BWT8	0.44 [8]
EWFE	0.29-0.38 [1]	EWFE	0.06-0.13 [2]			EWFE	0.17 [4]			EWFE	0.08 [6]	EW	0.28 [7]	EWFE	0.20 [8]
EN	0.18-0.38 [1]	EN-270	0.24-0.37 [2]	EN-90	0.31-0.32 [3]	EN	0.17 [4]	EP1730	0.29 [5]	EN-90	0.05 [6]	EN	0.44 [7]
EW	0.36-0.45 [1]	EW-270	0.22-0.43 [2]	EW35	0.43-0.50 [3]	EW28	0.32 [4]	EW32	0.37 [5]					EW30	0.56 [8]
		BW-270	0.30-0.67 [2]	BWT12	0.41-0.43 [3]	EW30	0.41 [4]	EW37	0.31 [5]	EN-210	0.02 [6]			BWT12	0.51 [8]
				BWT16	0.42-0.44 [3]	EW32	0.43 [4]	EW40	0.34 [5]
				BWT20	0.43-0.45 [3]	BWT8	0.24 [4]	BWT62	0.63 [5]
						BWT12	0.29 [4]	EP1740	0.25 [5]
								EP3070	0.11 [5]
								EP4070	0.09 [5]
								TEP	0.15 [5]
Note: age at ﬁrst egg (AFE); body weight at ﬁrst egg (BWT); egg weight at ﬁrst egg (EWFE); total egg number at week 17 of lay (EN); egg weight at week 17 of lay (EW); number of eggs laid by age of 270 days (EN-270); egg weight at age of 270 days (EW-270); body weight at age of 270 days (BW-270); egg number in the first 90 days after sexual maturity (EN-90); egg weight was recorded on each individ…
Supplemental references
1. Tongsiri S, Jeyaruban MG, Van Der Werf JHJ. Genetic parameters for egg production traits in purebred and hybrid chicken in a tropical environment. Br Poult Sci 2015;56(6):613-620.
2. Sang BD, Kong HS, Kim HK, et al. Estimation of Genetic Parameters for Economic Traits in Korean Native Chickens. Asian Austral J Anim 2006;19:319-323.
3. Lwelamira J, Kifaro GC, Gwakisa PS. Genetic parameters for body weights, egg traits and antibody response against Newcastle Disease Virus (NDV) vaccine among two Tanzania chicken ecotypes. Trop Anim Health Prod 2009;41(1):51-59.
4. Niknafs S, Nejati-Javaremi A, Mehrabani-Yeganeh H, et al. Estimation of genetic parameters for body weight and egg production traits in Mazandaran native chicken. Health Prod 2012;44(7):1437-1443.
5. Savegnago RP, Caetano SL, Ramos SB, et al. Estimates of genetic parameters, and cluster and principal components analyses of breeding values related to egg production traits in a White Leghorn population. Poult Sci 2011;90(10):2174-2188.
6. El-labban AM, Iraqi MM, Hanafi MS, et al. Estimation of genetic and non-genetic parameters for egg production traits in local strains of chickens. Livest Res Rural Dev 2011;23(1).
7. Oleforuh-Okoleh VU. Estimation of genetic parameters and selection for egg production traits in a Nigerian local chicken ecotype. J Agr Biol Sci 2011;6:2006-2009.
8. Bahmanimehr A. Selection for economic traits in chickens breeding program according to genetic parameters and correlation between traits. World Appl Sci J 2012;20(10):1332-1335.

## Sheet: Table S7
Supplementary Table S7. Summary of 16S rDNA sequencing
Sample	Number of raw reads	Number of high-quality reads	Base (nt)	Average length (nt)	Q20 (%)	GC content (%)	Effective ratio (%)
GZ.2.8	83590	80200	20434816	254	79.47	53.74	95.94
CP.2.9	82431	80047	20327242	253	86.44	51.95	97.11
CP.3.4	83978	77178	19629676	254	82.7	52.55	91.9
CP.6.14	83827	80150	20461036	255	77.64	54.46	95.61
GZ.6.14	86756	80241	20420756	254	83.48	52.9	92.49
SI.6.14	72417	70352	17833539	253	88.07	52.39	97.15
OV.1.1	85182	80254	20337122	253	89.15	52.49	94.21
OV.1.2	85777	80151	20318155	253	86.96	52.96	93.44
OV.1.3	87796	80044	20281628	253	90.76	53.02	91.17
OV.1.4	83735	80040	20281936	253	91.33	53.29	95.59
OV.1.5	84943	80047	20276117	253	90.42	54.39	94.24
OV.1.6	85016	76998	19512057	253	89.66	53.36	90.57
OV.1.7	82932	80048	20282944	253	90.98	52.94	96.52
OV.1.8	59887	57178	14494082	253	91.86	53.63	95.48
OV.1.9	66338	61265	15518515	253	91.69	53.28	92.35
OV.1.10	52092	49510	12543965	253	91.13	53.28	95.04
OV.1.11	81523	79865	20235215	253	91.81	53.25	97.97
OV.1.12	85141	80098	20297497	253	90.31	53.35	94.08
OV.1.13	63802	59946	15193510	253	88.64	53.03	93.96
OV.1.14	86180	80040	20282079	253	90.07	52.75	92.88
OV.1.15	61255	59357	15037323	253	89.84	52.8	96.9
UT.1.1	82424	80134	20328544	253	86.21	52.16	97.22
UT.1.2	61868	60001	15207712	253	90.47	53.1	96.98
UT.1.3	87255	80092	20291183	253	90.28	53.32	91.79
UT.1.4	87752	80066	20288411	253	89.83	53.3	91.24
UT.1.5	83016	80122	20297575	253	90.71	53.15	96.51
UT.1.6	88609	80207	20329044	253	90.68	53.4	90.52
UT.1.7	88428	80161	20330441	253	89.62	53.35	90.65
UT.1.8	86218	80147	20314194	253	91.75	53.4	92.96
UT.1.9	53181	48821	12368818	253	90.17	53.09	91.8
UT.1.10	76242	74500	18878372	253	90.64	53.04	97.72
UT.1.11	84802	80177	20324394	253	90.64	53.1	94.55
UT.1.12	61205	58442	14809446	253	91.65	53.25	95.49
UT.1.13	68200	64813	16426691	253	90.48	52.87	95.03
UT.1.14	86498	80073	20333389	253	90.49	51.29	92.57
UT.1.15	81446	74962	19001885	253	89.43	52.94	92.04
VA.1.1	86544	80125	20267768	252	88.69	50.77	92.58
VA.1.2	87459	80073	20264678	253	90.57	51.56	91.55
VA.1.3	88175	80132	20291760	253	90.51	51.94	90.88
VA.1.4	81772	80123	20287261	253	89.28	51.93	97.98
VA.1.5	85235	80122	20282290	253	91.49	51.9	94
VA.1.6	57177	54338	13811346	254	84.19	52.4	95.03
VA.1.7	59055	55878	14107532	252	88.58	50.52	94.62
VA.1.8	82827	80191	20298975	253	91.32	51.83	96.82
VA.1.9	82013	80090	20279498	253	90.73	52.31	97.66
VA.1.10	60036	54689	13826119	252	85.58	51.92	91.09
VA.1.11	61756	55731	14130123	253	87.48	53.07	90.24
VA.1.12	53564	51591	13055851	253	89.76	52.19	96.32
VA.1.13	82241	80131	20298648	253	90.32	52.69	97.43
VA.1.14	76058	69695	17666159	253	90.25	52.55	91.63
VA.1.15	83698	80213	20221818	252	86.35	50.49	95.84
OV.2.2	76515	68943	17473309	253	89.13	53.77	90.1
OV.2.3	88477	84793	21489853	253	90.51	53.05	95.84
OV.2.4	67983	65044	16480429	253	90.65	53.19	95.68
OV.2.5	81844	80068	20227789	252	86.85	50.97	97.83
OV.2.6	86701	80171	20312493	253	89.91	53.14	92.47
OV.2.7	60662	55770	14135044	253	90.59	52.93	91.94
OV.2.8	73256	69049	17494976	253	88.68	53.15	94.26
OV.2.9	84907	80145	20326432	253	88.6	52.73	94.39
OV.2.11	87511	82333	20884873	253	87.54	52.6	94.08
OV.2.13	61038	56607	14344399	253	88.96	53.05	92.74
OV.2.14	92929	83715	21216738	253	88.3	52.61	90.08
OV.2.15	59379	55122	13969961	253	91.26	53.23	92.83
UT.2.2	67159	65198	16520953	253	89.74	53.21	97.08
UT.2.3	86002	80114	20308214	253	89.88	53.93	93.15
UT.2.4	83711	80060	20295519	253	88.36	52.8	95.64
UT.2.5	54823	50019	12678612	253	87.28	53.31	91.24
UT.2.6	50092	46736	11856008	253	88.48	52.98	93.3
UT.2.7	88968	80189	20319385	253	90.42	52.97	90.13
UT.2.8	71397	67170	17016444	253	89.72	53.02	94.08
UT.2.9	78105	72592	18397830	253	89.44	53.19	92.94
UT.2.11	63715	61719	15632950	253	90.26	52.67	96.87
UT.2.13	89009	80156	20312051	253	90.67	53.04	90.05
UT.2.14	83131	80116	20309925	253	88.16	53.3	96.37
UT.2.15	84316	80084	20291077	253	91.09	53.19	94.98
VA.2.2	81913	80069	20279957	253	88.55	52.07	97.75
VA.2.3	85211	80089	20283524	253	87.88	52.08	93.99
VA.2.4	82351	80077	20289107	253	87.8	51.83	97.24
VA.2.5	87533	80066	20272218	253	86.05	52.47	91.47
VA.2.6	85679	80156	20329638	253	86.03	52.88	93.55
VA.2.7	87695	80196	20273535	252	86.22	51.85	91.45
VA.2.8	83526	80267	20351644	253	87.23	53.07	96.1
VA.2.9	87339	80017	20284845	253	86.74	52.51	91.62
VA.2.11	84359	80063	20254393	252	88.52	52.76	94.91
VA.2.13	83019	80080	20290115	253	87.13	52.98	96.46
VA.2.14	87937	80143	20230391	252	88.76	51.97	91.14
VA.2.15	86074	80144	20306306	253	85.6	52.18	93.11
OV.3.1	85180	80118	20273756	253	86.15	52.44	94.06
OV.3.2	55946	50556	12814920	253	87.6	53.14	90.37
OV.3.3	70068	64758	16408191	253	87.63	53.14	92.42
OV.3.4	82821	80134	20294850	253	87.41	52.48	96.76
OV.3.5	57332	55677	14107400	253	89.7	53.13	97.11
OV.3.6	84798	80096	20309322	253	87.08	53.2	94.46
OV.3.8	63549	59700	15127839	253	87.95	53.1	93.94
OV.3.9	87567	80360	20393200	253	86.76	53.46	91.77
OV.3.10	69792	64465	16338398	253	87.34	53.09	92.37
OV.3.11	82167	80124	20315775	253	86.01	53.04	97.51
OV.3.13	80220	72692	18430358	253	89.64	52.83	90.62
OV.3.14	66898	64994	16480639	253	88	53.02	97.15
OV.3.15	50022	45622	11566026	253	88.65	52.28	91.2
UT.3.1	62281	59348	15051951	253	87.66	53.01	95.29
UT.3.2	83163	80143	20314296	253	86.52	52.1	96.37
UT.3.3	65983	60486	15336733	253	86.02	53.06	91.67
UT.3.4	56618	51904	13159357	253	87.93	52.32	91.67
UT.3.5	64813	62789	15921389	253	89.85	53.08	96.88
UT.3.6	88128	80063	20293344	253	88.18	53.75	90.85
UT.3.8	88773	80025	20310783	253	90.68	54.39	90.15
UT.3.9	83618	80217	20377171	254	85.93	54.41	95.93
UT.3.10	85340	80111	20329427	253	91.22	54.5	93.87
UT.3.11	81787	80060	20317253	253	92.66	54.51	97.89
UT.3.14	87116	80130	20328918	253	91.4	54.17	91.98
UT.3.15	85970	80105	20327993	253	91.78	54.42	93.18
VA.3.1	83706	80123	20308307	253	92.93	53.01	95.72
VA.3.2	82301	80184	20314985	253	91.41	52.64	97.43
VA.3.3	82405	80070	20289253	253	91.16	53.06	97.17
VA.3.4	85148	80086	20292744	253	92.21	53.64	94.06
VA.3.5	84254	80099	20274402	253	92.05	52.19	95.07
VA.3.6	86415	80092	20294135	253	89.61	52.58	92.68
VA.3.8	85269	80146	20320385	253	91.08	53.38	93.99
VA.3.9	82759	80073	20297526	253	89.63	54.41	96.75
VA.3.10	85552	80099	20212795	252	87.95	51.2	93.63
VA.3.11	81859	80187	20295930	253	90.7	52.28	97.96
VA.3.13	85486	80130	20303611	253	91.19	52.87	93.73
VA.3.14	85723	80143	20300570	253	90.39	52.58	93.49
VA.3.15	84764	80036	20280348	253	91.55	53.17	94.42
OV.4.1	85098	80094	20316795	253	91.58	53.93	94.12
OV.4.2	84246	80149	20353303	253	88.25	53.42	95.14
OV.4.3	66146	64579	16378889	253	93.31	53.87	97.63
OV.4.4	80127	78291	19872470	253	91.79	53.53	97.71
OV.4.5	77398	73725	18697781	253	92.16	53.67	95.25
OV.4.6	52325	47937	12160046	253	92.89	53.48	91.61
OV.4.7	86231	82320	20871138	253	93.06	53.51	95.46
OV.4.9	60805	55752	14132287	253	91.89	53.57	91.69
OV.4.10	68826	65728	16671922	253	91.36	53.05	95.5
OV.4.11	62060	59678	15139343	253	91.32	52.87	96.16
OV.4.12	65702	59243	15021215	253	91.83	53.23	90.17
OV.4.14	65699	60154	15253202	253	91.65	53.15	91.56
OV.4.15	86279	80151	20351710	253	92.19	56.13	92.9
UT.4.1	81992	80112	20324035	253	91.05	54.56	97.71
UT.4.2	52758	48837	12396980	253	93.35	53.48	92.57
UT.4.3	87818	80119	20311181	253	85.11	53.81	91.23
UT.4.4	73643	70504	17883489	253	92.77	53.08	95.74
UT.4.5	50956	47754	12115553	253	93.97	53.42	93.72
UT.4.6	74431	69298	17570861	253	92.15	53.15	93.1
UT.4.7	61234	55807	14151889	253	92.26	53.07	91.14
UT.4.9	67812	65281	16552670	253	93.36	52.98	96.27
UT.4.10	85903	80123	20299494	253	87.29	53.19	93.27
UT.4.11	76010	72446	18383840	253	93.89	52.92	95.31
UT.4.12	82243	80253	20358891	253	93.11	53.9	97.58
UT.4.14	65060	62526	15858083	253	93.92	53.3	96.11
UT.4.15	80111	73708	18705325	253	93.33	52.92	92.01
VA.4.1	85628	80216	20294732	253	91.54	51.19	93.68
VA.4.2	85720	80111	20281833	253	91.8	51.76	93.46
VA.4.3	87787	80080	20313152	253	91.65	54.29	91.22
VA.4.4	86130	80174	20349846	253	92.29	55.97	93.08
VA.4.5	87176	80004	20244962	253	93.6	52.29	91.77
VA.4.6	85047	80108	20302459	253	91.72	52.79	94.19
VA.4.7	82770	80057	20261640	253	91.62	51.35	96.72
VA.4.9	85380	80144	20316461	253	91.22	53.34	93.87
VA.4.10	84608	80076	20293655	253	92.19	52.74	94.64
VA.4.11	85729	80055	20229388	252	90.9	50.84	93.38
VA.4.12	84666	80196	20326061	253	92.15	52.62	94.72
VA.4.14	82626	80201	20334406	253	92.5	53.3	97.07
VA.4.15	87246	80179	20304785	253	90.45	52.8	91.9
OV.5.1	84631	80171	20351959	253	90.78	53.42	94.73
OV.5.2	83609	80083	20317941	253	90.53	53.49	95.78
OV.5.3	82800	76647	19445500	253	90.85	53.33	92.57
OV.5.4	86283	80224	20323382	253	92.79	53.11	92.98
OV.5.6	62814	56737	14389333	253	92.77	53.58	90.33
OV.5.7	84167	80042	20305069	253	92.79	53.88	95.1
OV.5.10	87990	80219	20327407	253	90.53	54.23	91.17
OV.5.11	86847	80093	20309035	253	93.27	53.7	92.22
OV.5.13	84560	80237	20341323	253	91.7	53.79	94.89
OV.5.14	88451	80043	20294466	253	92.87	53.39	90.49
OV.5.15	88309	80121	20309111	253	92.5	52.63	90.73
UT.5.1	87766	80096	20328680	253	92.18	52.23	91.26
UT.5.2	85742	80145	20333913	253	91.45	54	93.47
UT.5.3	85549	80302	20362913	253	89.22	53.51	93.87
UT.5.4	78802	76209	19309826	253	91.14	54	96.71
UT.5.6	83959	80054	20294917	253	90.62	53.56	95.35
UT.5.7	84688	80148	20326428	253	89.68	53.31	94.64
UT.5.10	84593	80014	20283599	253	89.16	52.57	94.59
UT.5.11	83302	80052	20276007	253	91.03	53.26	96.1
UT.5.13	57645	53745	13640328	253	88	54.57	93.23
UT.5.14	89129	80260	20352124	253	90.71	53.35	90.05
UT.5.15	87777	80021	20290707	253	90.74	53.11	91.16
VA.5.1	86941	80205	20305718	253	89.91	52.04	92.25
VA.5.2	88291	80130	20297035	253	90.56	52.29	90.76
VA.5.3	87986	80072	20278095	253	90.78	52.53	91.01
VA.5.4	82083	80159	20302365	253	90.9	52.96	97.66
VA.5.6	84416	80109	20260728	252	92.13	52.25	94.9
VA.5.7	82599	80125	20293717	253	90.59	53.76	97
VA.5.10	86599	80223	20306133	253	89.62	52.11	92.64
VA.5.11	84877	80128	20286949	253	90.01	52.38	94.4
VA.5.13	82480	80164	20326861	253	86.68	52.79	97.19
VA.5.14	85742	80166	20294558	253	88.16	52.8	93.5
VA.5.15	87894	80139	20281376	253	88.4	51.44	91.18
OV.6.1	82275	80070	20277322	253	91.38	52.68	97.32
OV.6.2	82534	77654	19666678	253	92.57	54.4	94.09
OV.6.3	86297	80112	20311153	253	90.62	53.13	92.83
OV.6.4	78232	71474	18113377	253	91.22	53.31	91.36
OV.6.5	80248	73778	18678617	253	86.01	53	91.94
OV.6.6	85235	80154	20315978	253	90.46	51.93	94.04
OV.6.7	55967	51003	12925328	253	91.28	53.92	91.13
OV.6.8	85737	80160	20301975	253	90.23	53.48	93.5
OV.6.9	70540	64474	16347610	253	88.64	52.92	91.4
OV.6.10	67970	61303	15546718	253	89.25	52.67	90.19
OV.6.11	83459	80040	20271674	253	90.95	52.71	95.9
OV.6.12	84575	80039	20291307	253	93.64	52.29	94.64
OV.6.13	88162	80115	20310043	253	90.04	55.21	90.87
OV.6.14	88108	80197	20310628	253	89.62	53	91.02
OV.6.15	76299	68989	17488609	253	92.24	52.94	90.42
UT.6.1	87302	80168	20317525	253	89.49	53.92	91.83
UT.6.2	56884	52178	13232239	253	91.42	52.86	91.73
UT.6.3	84331	78791	19967370	253	92.41	53.05	93.43
UT.6.4	54460	51630	13093088	253	91.13	53.41	94.8
UT.6.5	81165	74146	18723742	252	90.38	52.45	91.35
UT.6.6	50794	45839	11637316	253	88.67	55.11	90.24
UT.6.7	76900	70880	17976676	253	90.37	52.39	92.17
UT.6.8	86656	80094	20306584	253	90.79	55.61	92.43
UT.6.9	66630	63787	16183415	253	88.78	51.23	95.73
UT.6.10	87436	80215	20290873	252	90.94	52.99	91.74
UT.6.11	57319	54336	13759270	253	91.82	51.98	94.8
UT.6.12	60779	58839	14918960	253	88.82	52.62	96.81
UT.6.13	84054	82336	20853965	253	91.48	53.34	97.96
UT.6.14	63225	59561	15090028	253	90.97	52.82	94.2
UT.6.15	85513	80228	20358543	253	86.65	54.52	93.82
VA.6.1	62929	60188	15249926	253	91.47	52.05	95.64
VA.6.2	83737	80070	20262713	253	86.92	51.6	95.62
VA.6.3	51441	50104	12695843	253	94.2	52.39	97.4
VA.6.4	82090	80161	20287366	253	91.17	52.35	97.65
VA.6.5	80924	73036	18503687	253	93.59	52.88	90.25
VA.6.6	88650	84585	21397103	252	92	51.53	95.41
VA.6.7	87777	80109	20303622	253	86.39	52.05	91.26
VA.6.8	71140	69160	17530134	253	85.67	52.28	97.22
VA.6.9	81779	80080	20296609	253	87.21	52.11	97.92
VA.6.10	83251	80190	20244431	252	91.4	53.28	96.32
VA.6.11	84407	80112	20273058	253	90.18	51.65	94.91
VA.6.12	86612	80163	20309433	253	87.3	51.46	92.55
VA.6.13	87236	84295	21318971	252	93.38	51.72	96.63
VA.6.14	81676	73644	18708688	254	81.87	52.31	90.17
VA.6.15	86381	80161	20325110	253	93.54	52.35	92.8
OV.7.1	87098	80123	20319859	253	93.4	53.21	91.99
OV.7.3	65111	60139	15246160	253	93.88	53.14	92.36
OV.7.4	85285	80337	20364423	253	92.29	52.8	94.2
OV.7.5	86912	80115	20325331	253	92.82	53.81	92.18
OV.7.6	73068	70844	17972260	253	89.54	52.94	96.96
OV.7.7	83288	80075	20306074	253	93.1	53.18	96.14
OV.7.9	78418	75819	19231260	253	93.21	53.36	96.69
OV.7.11	86267	80059	20300889	253	93.58	52.73	92.8
OV.7.12	83581	80098	20309599	253	92.15	53.21	95.83
OV.7.13	83340	80059	20301468	253	93.4	53.39	96.06
OV.7.14	94916	86244	21870074	253	92.53	53.21	90.86
OV.7.15	81856	80162	20324518	253	91.99	53.47	97.93
UT.7.1	82369	80183	20320199	253	92.77	52.75	97.35
UT.7.3	49843	43405	11000926	253	92.75	53.71	87.08
UT.7.4	81530	73731	18695906	253	93.21	52.89	90.43
UT.7.5	87946	80056	20295050	253	93.07	52.82	91.03
UT.7.6	85456	80185	20317414	253	90.56	53.59	93.83
UT.7.7	82574	80065	20298046	253	92.32	53.24	96.96
UT.7.9	83863	80089	20305623	253	93.11	52.74	95.5
UT.7.11	87891	80032	20315709	253	93.78	57.37	91.06
UT.7.12	58630	53540	13569383	253	93.99	53.05	91.32
UT.7.13	84227	80176	20353798	253	90.06	53.17	95.19
UT.7.14	82621	80174	20330887	253	88.68	53.1	97.04
UT.7.15	60176	55257	13970449	252	89.87	52.93	91.83
VA.7.1	82125	80124	20297312	253	89.97	52.06	97.56
VA.7.3	86856	80106	20264488	252	94.16	51.73	92.23
VA.7.4	83108	80058	20254247	252	92.32	51.59	96.33
VA.7.5	87884	80072	20272273	253	93.52	52.16	91.11
VA.7.6	87261	80182	20290690	253	93.38	52.05	91.89
VA.7.7	87982	80294	20311552	252	94.25	51.76	91.26
VA.7.9	88528	80073	20281007	253	90.86	51.84	90.45
VA.7.11	83127	80170	20303362	253	93.5	52.16	96.44
VA.7.12	84379	80207	20270621	252	90.23	51.02	95.06
VA.7.13	82294	80140	20272756	252	92.09	51.7	97.38
VA.7.14	85446	80092	20298773	253	91.58	52.29	93.73
VA.7.15	84798	80088	20246649	252	85.16	51.5	94.45
OV.8.2	78008	73659	18649090	253	90.06	52.71	94.42
OV.8.3	55752	54460	13767447	252	88.61	52.79	97.68
OV.8.4	87953	80136	20306440	253	86.35	53.21	91.11
OV.8.6	86974	80028	20268496	253	88.95	52.57	92.01
OV.8.7	87962	80152	20299080	253	90.32	52.99	91.12
OV.8.8	88132	80061	20304555	253	81.76	53.37	90.84
OV.8.9	81809	80154	20293167	253	89.82	52.96	97.98
OV.8.10	88554	80121	20286783	253	88.48	53.03	90.48
OV.8.11	59064	57371	14536094	253	89.05	53.15	97.13
OV.8.12	69731	63104	15992316	253	89.33	53.95	90.5
OV.8.13	83848	80093	20292970	253	89.53	52.72	95.52
OV.8.14	88586	80308	20364195	253	89.89	54.37	90.66
OV.8.15	83682	79572	20145891	253	89.34	53.67	95.09
UT.8.2	83979	80110	20305287	253	89.02	53.98	95.39
UT.8.3	87312	81884	20745362	253	88.65	53.69	93.78
UT.8.4	73784	67844	17196642	253	90.39	55.36	91.95
UT.8.6	64023	57769	14645698	253	82.24	53.58	90.23
UT.8.7	86702	80102	20293054	253	87.79	53.63	92.39
UT.8.8	84005	80107	20301607	253	87.24	53.44	95.36
UT.8.9	85281	80223	20362166	253	86.43	53.29	94.07
UT.8.10	84636	80114	20302128	253	88.53	53.57	94.66
UT.8.11	65757	64429	16326537	253	90.06	53.34	97.98
UT.8.12	71641	67282	17060468	253	92.89	52.85	93.92
UT.8.13	50193	43739	11085700	253	92.21	52.7	87.14
UT.8.14	83860	80105	20308666	253	93.04	52.8	95.52
UT.8.15	85081	80247	20343176	253	92.98	51.14	94.32
VA.8.2	77640	75021	18959605	252	93.54	51.79	96.63
VA.8.3	80532	76173	19255965	252	94.12	51.87	94.59
VA.8.4	82278	80222	20298002	253	93.34	52.34	97.5
VA.8.6	88637	80056	20271073	253	93.58	51.92	90.32
VA.8.7	85549	83085	21032669	253	94.05	51.45	97.12
VA.8.8	87718	80110	20277478	253	90.78	51.89	91.33
VA.8.9	88476	85054	21509030	252	93.53	51.21	96.13
VA.8.10	65762	62645	15879837	253	92.85	53.72	95.26
VA.8.11	71308	67891	17181587	253	93.27	51.01	95.21
VA.8.12	84282	80185	20249892	252	93.83	51.85	95.14
VA.8.13	68133	65353	16560395	253	93.28	52.53	95.92
VA.8.14	85725	80210	20310041	253	93.45	54.16	93.57
VA.8.15	84091	80084	20253801	252	93.09	52.13	95.23
OV.9.1	50067	45164	11450237	253	93.03	53.63	90.21
OV.9.2	63176	59365	15049728	253	92.85	53.97	93.97
OV.9.3	61955	56207	14252620	253	93.34	53.67	90.72
OV.9.5	52514	48631	12326951	253	93.14	53.85	92.61
OV.9.6	82256	80153	20317792	253	93.46	53.81	97.44
OV.9.7	85638	80039	20208681	252	91.63	52.79	93.46
OV.9.8	56767	53743	13624919	253	93.17	53.65	94.67
OV.9.10	85506	80119	20315685	253	93.16	53.94	93.7
OV.9.11	87930	85972	21789067	253	93.23	53.6	97.77
OV.9.12	67138	63028	15978009	253	92.95	53.74	93.88
OV.9.13	72206	65321	16548596	253	93.46	53.48	90.46
OV.9.14	80216	78590	19922390	253	93.53	53.7	97.97
UT.9.1	88140	82946	21021242	253	92.79	53.42	94.11
UT.9.2	61998	57859	14668550	253	93.2	53.84	93.32
UT.9.3	77156	72540	18397589	253	93.14	54.06	94.02
UT.9.5	86614	80148	20322992	253	93.03	53.83	92.53
UT.9.6	87315	85179	21576905	253	92.11	54.05	97.55
UT.9.7	57149	54069	13710226	253	93.04	53.95	94.61
UT.9.8	65148	61817	15639058	252	92.07	52.98	94.89
UT.9.10	71656	69084	17506795	253	92.43	54.78	96.41
UT.9.11	86725	80165	20316646	253	93.1	53.48	92.44
UT.9.12	88853	80030	20288814	253	93.08	53.71	90.07
UT.9.13	91653	89141	22592434	253	92.99	53.4	97.26
UT.9.14	82594	80143	20308887	253	92.92	53.51	97.03
VA.9.1	84837	80154	20340181	253	90.74	53.22	94.48
VA.9.2	83448	80137	20313238	253	91.33	53	96.03
VA.9.3	85687	80142	20254728	252	92.34	51.58	93.53
VA.9.5	83073	80077	20259967	253	89.24	52.16	96.39
VA.9.6	86493	80109	20312681	253	88.83	53.47	92.62
VA.9.7	83438	80143	20313895	253	86.27	52.78	96.05
VA.9.8	83792	80051	20320179	253	90.98	53.77	95.54
VA.9.10	84784	80065	20323131	253	91.28	53.75	94.43
VA.9.11	84273	80233	20365254	253	92.06	53.72	95.21
VA.9.12	87478	80216	20356423	253	90.25	53.24	91.7
VA.9.13	87347	80125	20337687	253	92.06	53.2	91.73
VA.9.14	83815	80101	20337971	253	90.95	53.08	95.57
OV.10.1	87050	81034	20541880	253	89.13	53.01	93.09
OV.10.2	80989	74807	18943496	253	89.77	53.15	92.37
OV.10.3	50850	47341	11988105	253	92.67	52.82	93.1
OV.10.4	51601	48028	12180842	253	89.16	53.74	93.08
OV.10.5	83745	80219	20353432	253	90.69	53.74	95.79
OV.10.7	86375	81565	20702706	253	89.23	53.8	94.43
OV.10.8	83505	80118	20334474	253	91.08	53.13	95.94
OV.10.10	87413	80150	20333342	253	91.82	53.13	91.69
OV.10.11	81812	75205	19099472	253	91.12	52.94	91.92
OV.10.13	82271	80195	20352947	253	91.92	53.1	97.48
OV.10.14	59753	57184	14511792	253	86	52.84	95.7
OV.10.15	86318	80123	20424812	254	80.46	53.61	92.82
UT.10.1	71252	65850	16764980	254	83.52	53.08	92.42
UT.10.2	80937	77137	19655367	254	81.39	53.91	95.3
UT.10.3	82067	80234	20359071	253	92.34	53.74	97.77
UT.10.4	87437	80049	20313097	253	91.34	53.64	91.55
UT.10.5	83426	80100	20327442	253	90.84	53.66	96.01
UT.10.7	63525	60632	15368308	253	91.2	53.27	95.45
UT.10.8	88190	80120	20334306	253	91.93	53.64	90.85
UT.10.10	88292	80160	20360528	253	88.7	53.62	90.79
UT.10.11	85103	80155	20348355	253	91.66	53.63	94.19
UT.10.13	84687	80136	20340375	253	89.92	53.65	94.63
UT.10.14	85642	80170	20340025	253	89.57	53.62	93.61
UT.10.15	84249	80202	20369085	253	89.59	53.74	95.2
VA.10.1	85786	80043	20274801	253	93.58	51.96	93.31
VA.10.2	83412	80052	20244589	252	92.67	51.98	95.97
VA.10.3	75531	73902	18712267	253	93.58	52.29	97.84
VA.10.4	81891	80111	20249308	252	93.46	52.03	97.83
VA.10.5	53535	52276	13255220	253	92.02	53.78	97.65
VA.10.7	83634	80074	20282356	253	92.18	53.28	95.74
VA.10.8	86947	80150	20325420	253	92.68	53.31	92.18
VA.10.10	85150	80110	20302390	253	92.33	53.38	94.08
VA.10.11	87218	80030	20300142	253	93	55.59	91.76
VA.10.13	84405	80066	20290185	253	92.78	53.06	94.86
VA.10.14	82447	79710	20199769	253	92.01	53.72	96.68
VA.10.15	83113	80134	20290494	253	93.9	52.65	96.42
CP.1.1	85577	80030	20229466	252	89	54.88	93.52
CP.1.2	81436	73706	18791490	254	69.38	52.32	90.51
CP.1.3	87073	80241	20342965	253	74.02	51.51	92.15
CP.1.4	85662	80111	20282954	253	89.23	52.07	93.52
CP.1.5	85293	80232	20360762	253	93.42	52.79	94.07
CP.1.6	60692	57364	14653842	255	69.47	52.14	94.52
CP.1.7	86610	80040	20410016	254	73.09	52.49	92.41
CP.1.8	70824	67594	17134998	253	84.67	52.83	95.44
CP.1.9	71872	70409	17852387	253	81.69	53.28	97.96
CP.1.10	82256	80129	20296294	253	88.87	51.68	97.41
CP.1.11	91107	84004	21291910	253	89.32	53.06	92.2
CP.1.12	71121	68797	17375824	252	87.13	54.58	96.73
CP.1.13	83410	80129	20341548	253	72.32	51.61	96.07
CP.1.14	86357	80017	20365284	254	72.05	52.05	92.66
CP.1.15	87691	80227	20430115	254	72.17	51.98	91.49
GZ.1.1	84246	80095	20327480	253	85.82	53.29	95.07
GZ.1.2	69723	68243	17487071	256	67.92	53.83	97.88
GZ.1.3	82704	80030	20182975	252	88.68	54.54	96.77
GZ.1.4	81828	80113	20283252	253	84.53	54.02	97.9
GZ.1.5	86462	83950	21504964	256	68.86	53.89	97.09
GZ.1.6	83415	80151	20355886	253	83.24	53.24	96.09
GZ.1.7	74314	71723	18232687	254	71.05	52.15	96.51
GZ.1.8	84240	80141	20270981	252	82.63	52.39	95.13
GZ.1.9	85703	80134	20443327	255	71.55	53.35	93.5
GZ.1.10	53868	50956	12981332	254	72.99	52.46	94.59
GZ.1.11	55186	53414	13546554	253	87.41	53.52	96.79
GZ.1.12	59172	57652	14638895	253	86.37	53.41	97.43
GZ.1.13	84541	79840	20395147	255	71.36	53.8	94.44
GZ.1.14	83824	80143	20186031	251	89.83	54.39	95.61
GZ.1.15	74643	72224	18480546	255	74.3	54.42	96.76
SI.1.1	86419	80147	20395631	254	78.92	53.23	92.74
SI.1.2	85791	80063	20196195	252	74.28	55.03	93.32
SI.1.3	86677	84697	21585928	254	72.15	53.62	97.72
SI.1.4	83802	80102	20284076	253	86.08	52.65	95.58
SI.1.5	57122	54084	13720573	253	84.63	52.74	94.68
SI.1.6	84543	80129	20320563	253	87.39	52.86	94.78
SI.1.7	87172	80128	20342391	253	87.98	53.86	91.92
SI.1.8	83185	80232	20369393	253	89.11	53.79	96.45
SI.1.9	85043	80229	20369140	253	88.53	53.84	94.34
SI.1.10	84752	80068	20303653	253	82.46	53.89	94.47
SI.1.11	85593	80185	20369696	254	84.05	53.85	93.68
SI.1.12	83154	80282	20459830	254	72.59	54.01	96.55
SI.1.13	87697	80136	20345213	253	87.89	53.73	91.38
SI.1.14	85234	80110	20334895	253	87.9	53.47	93.99
SI.1.15	87201	80151	20348665	253	88.84	53.8	91.92
CP.2.2	84215	80200	20351559	253	87.94	53.09	95.23
CP.2.3	87396	80200	20362288	253	91.5	52.96	91.77
CP.2.4	74937	71745	18206809	253	85.18	52.63	95.74
CP.2.5	82256	80174	20352756	253	88.96	53.07	97.47
CP.2.6	87853	80043	20312673	253	88.87	53.17	91.11
CP.2.7	88100	80195	20355047	253	90.7	53.21	91.03
CP.2.8	87396	80123	20336160	253	87.74	53.55	91.68
CP.2.11	86464	80246	20357815	253	90.01	52.57	92.81
CP.2.13	86143	80093	20324347	253	88.23	52.29	92.98
CP.2.14	84555	80073	20314972	253	88.7	53.27	94.7
CP.2.15	81825	80125	20303653	253	89.94	52.02	97.92
GZ.2.2	85867	80031	20344536	254	84.63	53.81	93.2
GZ.2.3	85507	80243	20371169	253	86.96	53.91	93.84
GZ.2.4	86967	81613	20718471	253	81.66	53.63	93.84
GZ.2.5	81720	80084	20441982	255	71.39	54.08	98
GZ.2.6	59497	55113	14042122	254	77.53	53.9	92.63
GZ.2.7	82084	80026	20409574	255	72.97	54.18	97.49
GZ.2.9	86744	80087	20333181	253	90.45	54.16	92.33
GZ.2.11	84707	80019	20311128	253	88.08	53.83	94.47
GZ.2.13	85979	80140	20345473	253	87.81	53.83	93.21
GZ.2.14	87363	80047	20322591	253	87.55	54.01	91.63
GZ.2.15	85656	80281	20381246	253	89.98	54.14	93.72
SI.2.2	87941	80108	20350076	254	83.64	53.81	91.09
SI.2.3	83989	80083	20329347	253	88.92	53.75	95.35
SI.2.4	85491	80124	20331411	253	84.21	53.91	93.72
SI.2.5	86931	80031	20300018	253	84.19	53.86	92.06
SI.2.6	84826	80122	20351142	254	84.95	53.83	94.45
SI.2.7	54309	50296	12762353	253	84.77	53.64	92.61
SI.2.8	58105	56605	14363112	253	88.1	54.04	97.42
SI.2.9	70402	66429	16850791	253	87.6	53.73	94.36
SI.2.11	59267	56130	14246940	253	83.12	54.09	94.71
SI.2.13	63374	61673	15652174	253	84.15	54.02	97.32
SI.2.14	55824	54586	13846384	253	90.27	53.79	97.78
SI.2.15	82886	80116	20333518	253	87.71	53.98	96.66
CP.3.1	86275	80102	20315441	253	89.92	53.71	92.84
CP.3.2	88039	80043	20308386	253	89.83	53.01	90.92
CP.3.3	85022	80080	20310127	253	88.44	53.52	94.19
CP.3.5	83635	78940	20022074	253	89	53.82	94.39
CP.3.6	71818	70282	17839174	253	91.98	53.19	97.86
CP.3.8	83420	80152	20328675	253	91.78	52.34	96.08
CP.3.9	85071	80105	20301288	253	92.02	52.57	94.16
CP.3.10	71636	68061	17281717	253	90.49	52.4	95.01
CP.3.11	83488	80281	20357209	253	91.44	52.38	96.16
CP.3.13	86149	80189	20345569	253	94.4	52.48	93.08
CP.3.14	63024	61639	15740836	255	73.13	52.27	97.8
CP.3.15	72069	65685	16651892	253	89.24	52.29	91.14
GZ.3.1	84483	80114	20246557	252	90.69	54.62	94.83
GZ.3.2	73127	67902	17217272	253	89.55	53.87	92.85
GZ.3.3	82202	80183	20179528	251	93.19	54.85	97.54
GZ.3.4	82104	80117	20333835	253	88.01	54.75	97.58
GZ.3.5	83073	80080	20247186	252	90.69	54.17	96.4
GZ.3.6	63602	62267	15787354	253	91.61	54.08	97.9
GZ.3.8	51315	49328	12508520	253	92.91	52.97	96.13
GZ.3.9	80300	78906	20014115	253	88.78	54.63	98.26
GZ.3.10	81204	78638	19936055	253	88.33	53.41	96.84
GZ.3.11	82402	80133	20346106	253	88.6	54.96	97.25
GZ.3.13	83953	80037	20428654	255	76.25	54.11	95.34
GZ.3.14	83304	80090	20316773	253	88.97	54.46	96.14
GZ.3.15	83212	80418	20396186	253	91.7	54.33	96.64
SI.3.1	52991	48454	12281820	253	91.44	52.85	91.44
SI.3.2	81841	80243	20316941	253	87.22	48.4	98.05
SI.3.3	86421	80102	20302334	253	89.27	53.83	92.69
SI.3.4	59041	55713	14123596	253	90.03	54.07	94.36
SI.3.5	58803	56056	14216820	253	90.98	53.4	95.33
SI.3.6	70518	68933	17491306	253	91.39	52.14	97.75
SI.3.8	85561	80068	20279012	253	89.22	52.65	93.58
SI.3.9	87881	80063	20275026	253	88.93	53.35	91.1
SI.3.10	63285	58507	14851620	253	87.76	53.71	92.45
SI.3.11	83856	80064	20314895	253	86.79	54.08	95.48
SI.3.13	82816	80044	20299692	253	86.37	55.02	96.65
SI.3.14	82490	80117	20318634	253	88.95	53.5	97.12
SI.3.15	85705	80073	20303259	253	86.09	53.49	93.43
CP.4.1	83062	80075	20244712	252	90.73	51.85	96.4
CP.4.2	86209	80033	20296379	253	87.87	52.62	92.84
CP.4.3	86742	80103	20204154	252	90.17	52.14	92.35
CP.4.4	86611	80090	20306176	253	89.84	52.49	92.47
CP.4.5	86162	80125	20356890	254	81.72	52.69	92.99
CP.4.6	82200	80182	20327397	253	89.58	52.77	97.55
CP.4.7	82154	80098	20310987	253	90.18	52.32	97.5
CP.4.9	83157	80113	20252618	252	91.24	52.13	96.34
CP.4.10	83232	80052	20234051	252	91.15	51.81	96.18
CP.4.11	87596	80142	20283753	253	90.23	51.97	91.49
CP.4.12	84497	80072	20251549	252	90.3	52.3	94.76
CP.4.14	86259	80038	20289581	253	88.02	52.61	92.79
CP.4.15	85350	80200	20299501	253	89.11	51.92	93.97
GZ.4.1	82191	80091	20333002	253	89.02	54.84	97.44
GZ.4.2	87900	80058	20281267	253	89.41	54.39	91.08
GZ.4.3	81955	80052	20310757	253	88.56	54.75	97.68
GZ.4.4	82214	80139	20340528	253	88.15	54.1	97.48
GZ.4.5	81543	80045	20303759	253	91.5	54.95	98.16
GZ.4.6	62790	59780	15237244	254	77.5	54.45	95.21
GZ.4.7	85670	80140	20457120	255	76.88	53.39	93.54
GZ.4.9	83720	80110	20304608	253	89.25	53.61	95.69
GZ.4.10	87983	85714	21731466	253	89.28	54.42	97.42
GZ.4.11	73802	71011	18111730	255	72.02	53.85	96.22
GZ.4.12	83480	80143	20389499	254	80.1	54.66	96
GZ.4.14	84058	80106	20438945	255	75.77	54.13	95.3
GZ.4.15	83652	80201	20395255	254	80.89	54.32	95.87
SI.4.1	82821	74702	18929561	253	91.51	53.31	90.2
SI.4.2	79162	73366	18662518	254	81.26	53.85	92.68
SI.4.3	82680	80051	20337501	254	81.01	57.12	96.82
SI.4.4	85842	80107	20273485	253	86.96	50.08	93.32
SI.4.5	52864	50806	12874891	253	90.37	52.91	96.11
SI.4.6	84517	80143	20231230	252	79	49.4	94.82
SI.4.7	83062	79663	20224488	253	84.31	52.45	95.91
SI.4.9	67125	64794	16421845	253	92.8	53.09	96.53
SI.4.10	75627	72183	18291811	253	91.52	53.33	95.45
SI.4.11	86677	80181	20354589	253	80.79	56.21	92.51
SI.4.12	83267	80071	20126143	251	80.54	50.48	96.16
SI.4.14	83479	80099	20318479	253	80.95	53.07	95.95
SI.4.15	75868	73074	18527536	253	79.53	52.65	96.32
CP.5.1	87019	80181	20349956	253	85.12	51.92	92.14
CP.5.2	83338	80035	20328955	254	81.94	52.2	96.04
CP.5.3	84921	80084	20374979	254	80	51.97	94.3
CP.5.4	82442	80167	20358563	253	79.99	52.03	97.24
CP.5.6	53172	52013	13213398	254	80.21	51.97	97.82
CP.5.7	83547	80181	20330013	253	80.86	51.74	95.97
CP.5.10	88183	80115	20306900	253	89.42	52.48	90.85
CP.5.11	85080	80201	20321545	253	82.48	51.79	94.27
CP.5.13	83160	80154	20217392	252	84.37	51.39	96.39
CP.5.14	88875	80136	20287642	253	84.09	51.79	90.17
CP.5.15	82272	80249	20256335	252	89.89	51.72	97.54
GZ.5.1	83563	80134	20454492	255	77.11	53.63	95.9
GZ.5.2	83662	80093	20311029	253	89.09	54.27	95.73
GZ.5.3	85039	80062	20401032	254	77.77	54.04	94.15
GZ.5.4	85725	80134	20347929	253	89.48	54.56	93.48
GZ.5.6	84291	80340	20448113	254	81.29	53.36	95.31
GZ.5.7	81983	80129	20415392	254	82.02	54.46	97.74
GZ.5.10	86201	80067	20385084	254	83.3	54.48	92.88
GZ.5.11	84321	80070	20355294	254	84.85	52.24	94.96
GZ.5.13	83993	80063	20391919	254	82.02	54.35	95.32
GZ.5.14	85458	80036	20385043	254	82.74	54.46	93.66
GZ.5.15	83394	80102	20320029	253	90.79	54.83	96.05
SI.5.1	58162	55504	14056095	253	87.43	52.3	95.43
SI.5.2	88390	80159	20300460	253	90.7	52.21	90.69
SI.5.3	88307	80146	20349137	253	87.68	54.57	90.76
SI.5.4	88839	80095	20337444	253	87.57	54.26	90.16
SI.5.6	74837	71485	18137513	253	88.63	54.19	95.52
SI.5.7	90931	85615	21738745	253	88.41	54.95	94.15
SI.5.10	85827	80232	20340817	253	88.26	52.18	93.48
SI.5.11	87587	80266	20292506	252	88.85	49.89	91.64
SI.5.13	88848	80028	20287705	253	90.38	53.52	90.07
SI.5.14	82628	80042	20295026	253	87.16	54.11	96.87
SI.5.15	84631	80055	20296183	253	88.44	53.78	94.59
GZ.6.1	85354	80083	20313819	253	84.75	52.4	93.82
GZ.6.2	84000	80094	20373901	254	82.82	54.46	95.35
GZ.6.3	83457	80031	20282954	253	91.32	54.13	95.89
GZ.6.4	86966	80115	20338822	253	84.47	54.03	92.12
GZ.6.5	82372	80099	20297903	253	89.9	54.87	97.24
GZ.6.6	84012	80193	20436694	254	83.17	54.42	95.45
GZ.6.7	88053	83061	20992672	252	87.82	54.07	94.33
GZ.6.8	86219	81491	20599591	252	87.13	53.76	94.52
GZ.6.9	88037	84584	21355100	252	86.59	53.87	96.08
GZ.6.10	87928	86848	21936828	252	87.93	53.72	98.77
GZ.6.11	90290	83794	21210514	253	88.51	53.77	92.81
GZ.6.12	85482	80124	20404121	254	74.39	52.33	93.73
GZ.6.13	84826	80206	20425595	254	71.8	52.34	94.55
GZ.6.15	83451	80111	20317389	253	87.12	54.81	96
CP.6.1	86235	80211	20352042	253	88.17	53.08	93.01
CP.6.2	81872	80204	20404041	254	80.75	52.76	97.96
CP.6.3	83329	80110	20396134	254	77.27	52.27	96.14
CP.6.4	83766	80124	20430214	254	77	52.77	95.65
CP.6.5	84336	80167	20332868	253	84.54	53.37	95.06
CP.6.6	85995	80066	20353204	254	88.48	52.76	93.11
CP.6.7	86222	80058	20337738	254	77.16	51.09	92.85
CP.6.8	86428	80153	20332018	253	88.78	53.11	92.74
CP.6.9	82303	80163	20453548	255	74.64	52.68	97.4
CP.6.10	87349	80053	20390650	254	74.25	52.25	91.65
CP.6.11	85243	80015	20331451	254	81.34	52.16	93.87
CP.6.12	88445	80138	20360384	254	79.46	51.89	90.61
CP.6.13	88579	80129	20377762	254	76.31	52.14	90.46
CP.6.15	84858	80111	20429920	255	75.66	53.04	94.41
SI.6.1	82099	80168	20206199	252	73.73	48.43	97.65
SI.6.2	84281	80188	20371836	254	86.11	52.1	95.14
SI.6.3	69517	67188	17043668	253	77.83	52.16	96.65
SI.6.4	88697	80105	20343736	253	76.17	50.9	90.31
SI.6.5	81903	80141	20334446	253	77.56	51.19	97.85
SI.6.6	83530	80108	20303656	253	84.06	52.13	95.9
SI.6.7	86510	80163	20401610	254	75.64	52.34	92.66
SI.6.8	82877	80063	20367172	254	73.64	53.63	96.6
SI.6.9	88432	80178	20414968	254	75.95	51.37	90.67
SI.6.10	82329	80144	20352944	253	84.56	52.56	97.35
SI.6.11	59122	57636	14622926	253	78.11	51.53	97.49
SI.6.12	82899	80225	20380456	254	77.95	51.85	96.77
SI.6.13	83867	79439	20170253	253	85.26	53.71	94.72
SI.6.15	83497	80201	20317624	253	80.77	52.25	96.05
CP.7.1	82680	80115	20390370	254	79.58	52.36	96.9
CP.7.3	81824	80102	20393265	254	78.14	52.6	97.9
CP.7.4	84331	80065	20453569	255	76.69	52.2	94.94
CP.7.5	83416	80045	20299714	253	88.67	52.11	95.96
CP.7.6	84566	80139	20481936	255	71.34	52.25	94.77
CP.7.7	86597	80108	20339036	253	89.99	52.49	92.51
CP.7.9	86017	80169	20325162	253	91.41	52.06	93.2
CP.7.11	85506	80072	20325496	253	91.23	52.58	93.64
CP.7.12	83451	80138	20302067	253	88.51	52.3	96.03
CP.7.13	88791	80154	20343022	253	89	52.51	90.27
CP.7.14	81771	80135	20421081	254	75.25	52.4	98
CP.7.15	88980	80165	20318620	253	91.01	52.11	90.09
SI.7.1	52609	48283	12242502	253	88.64	52.65	91.78
SI.7.3	82038	80050	20268403	253	90.28	46.75	97.58
SI.7.4	61615	60535	15351742	253	88.64	51.92	98.25
SI.7.5	58767	56779	14395875	253	91.89	52.09	96.62
SI.7.6	52880	51739	13131556	253	88.58	52.47	97.84
SI.7.7	74880	70524	17892996	253	86.83	52.86	94.18
SI.7.9	82333	80055	20311742	253	90.54	52.33	97.23
SI.7.11	70020	68532	17409643	254	91.68	52.39	97.87
SI.7.12	82906	80069	20302475	253	89.03	51.93	96.58
SI.7.13	52027	50643	12841589	253	91.06	52.79	97.34
SI.7.14	81595	78247	19794315	252	87.96	54.26	95.9
SI.7.15	82284	80087	20218484	252	88.18	51.46	97.33
GZ.7.1	84362	80082	20283097	253	89.31	53.62	94.93
GZ.7.3	81577	80065	20300276	253	86.67	54.61	98.15
GZ.7.4	84797	80033	20269824	253	90.69	52.28	94.38
GZ.7.5	85243	82900	21041061	253	84.14	54.1	97.25
GZ.7.6	79235	76170	19441935	255	75.06	53.05	96.13
GZ.7.7	85366	80141	20286656	253	88.92	54.12	93.88
GZ.7.9	83712	80215	20342704	253	86.93	53.48	95.82
GZ.7.11	83963	80222	20355312	253	90.93	53.57	95.54
GZ.7.12	84849	80159	20306504	253	89.53	52.85	94.47
GZ.7.13	82828	80060	20312064	253	88.21	54.49	96.66
GZ.7.14	81905	80102	20312918	253	88.5	54.6	97.8
GZ.7.15	82960	80102	20283299	253	91.13	52.87	96.55
SI.8.2	75686	73619	18682662	253	88.34	51.99	97.27
SI.8.3	73862	72380	18356545	253	89.55	52.26	97.99
SI.8.4	59171	56992	14442215	253	86.69	52.24	96.32
SI.8.6	80169	77840	19757764	253	88.67	55.42	97.09
SI.8.7	56082	53830	13664422	253	88.87	52.95	95.98
SI.8.8	84470	80107	20336904	253	82.44	51.84	94.83
SI.8.9	76845	73526	18632538	253	80.94	51.93	95.68
SI.8.10	82530	80092	20347116	254	77.91	52.58	97.05
SI.8.11	84085	80044	20359705	254	82.15	52.07	95.19
SI.8.12	77510	72562	18340353	252	83.58	52.15	93.62
SI.8.13	88077	80053	20273188	253	83.75	52.89	90.89
SI.8.14	83634	80136	20421383	254	80.3	52.28	95.82
SI.8.15	83406	80132	20312615	253	86.77	52.48	96.07
GZ.8.2	85939	80102	20351830	254	79.53	53.18	93.21
GZ.8.3	83270	80189	20379240	254	80.04	53.6	96.3
GZ.8.4	82962	80060	20332971	253	78.23	54.21	96.5
GZ.8.6	88134	80265	20368346	253	78.6	53.1	91.07
GZ.8.7	82873	80202	20341198	253	79.74	54.25	96.78
GZ.8.8	88087	80194	20325962	253	87.76	53.34	91.04
GZ.8.9	83327	80022	20335287	254	78.15	53.61	96.03
GZ.8.10	85132	80049	20273963	253	80.36	53.71	94.03
GZ.8.11	83023	80090	20316212	253	81.98	53.44	96.47
GZ.8.12	82248	80083	20324585	253	79.04	53.35	97.37
GZ.8.13	84659	80198	20290039	252	79.47	52.08	94.73
GZ.8.14	82435	80142	20279545	253	83.92	51.78	97.22
GZ.8.15	84448	80157	20392135	254	79.47	53.64	94.92
CP.8.2	86667	80109	20306264	253	87.81	53.4	92.43
CP.8.3	82826	80158	20380142	254	84.59	52.63	96.78
CP.8.4	86363	80206	20322114	253	82.29	51.81	92.87
CP.8.6	84250	80175	20348141	253	82.37	52.18	95.16
CP.8.7	86333	80175	20343709	253	88.92	53.31	92.87
CP.8.8	83474	80152	20381527	254	81.73	52.26	96.02
CP.8.9	85142	80011	20339944	254	78.84	52.79	93.97
CP.8.10	87075	80101	20304628	253	92.07	52.5	91.99
CP.8.11	87435	80032	20364436	254	87.86	52.42	91.53
CP.8.12	87085	80104	20317384	253	93.62	52.66	91.98
CP.8.13	88067	80045	20303150	253	93.63	52.79	90.89
CP.8.14	84795	80297	20329398	253	93.41	53.7	94.7
CP.8.15	84389	80194	20366005	253	93.11	52.9	95.03
SI.9.1	65889	62384	15803032	253	91.76	53.19	94.68
SI.9.2	54665	50730	12873817	253	92.45	53.5	92.8
SI.9.3	59466	57504	14579903	253	92.21	52.87	96.7
SI.9.5	86651	80162	20313861	253	91.1	52.07	92.51
SI.9.6	91427	83696	21224101	253	93.83	52.63	91.54
SI.9.7	63190	58353	14806830	253	91.19	53.42	92.35
SI.9.8	51177	47699	12086437	253	89.6	52.63	93.2
SI.9.10	62764	60367	15318002	253	89.83	52.79	96.18
SI.9.11	62355	56557	14339991	253	91.76	53.6	90.7
SI.9.12	56596	55050	13970855	253	91.85	52.24	97.27
SI.9.13	70926	64591	16374419	253	91.8	53.52	91.07
SI.9.14	54267	51766	13123496	253	92.33	53.06	95.39
GZ.9.1	71748	67956	17248316	253	92.19	54.47	94.71
GZ.9.2	86889	80168	20316317	253	93.21	51.51	92.26
GZ.9.3	85273	80097	20329512	253	92.35	53.69	93.93
GZ.9.5	86222	80131	20368948	254	85.63	54.7	92.94
GZ.9.6	87015	80118	20330997	253	93.99	54.01	92.07
GZ.9.7	84887	80107	20346223	253	90.31	54.37	94.37
GZ.9.8	85053	80150	20307542	253	91.96	54.52	94.24
GZ.9.10	83023	80204	20337200	253	92.08	54.91	96.6
GZ.9.11	82703	80075	20307014	253	92.97	54.87	96.82
GZ.9.12	84177	80104	20330718	253	92.34	54.04	95.16
GZ.9.13	88453	80099	20322840	253	90.26	51.73	90.56
GZ.9.14	53904	50755	12885111	253	90.45	54.54	94.16
CP.9.1	84120	80024	20292717	253	93.05	52.54	95.13
CP.9.2	62677	61361	15545993	253	92.61	53.02	97.9
CP.9.3	84969	80059	20332269	253	94.85	52.92	94.22
CP.9.5	88279	80137	20288109	253	91.92	51.57	90.78
CP.9.6	85257	80076	20328178	253	94.19	52.5	93.92
CP.9.7	82434	80124	20299649	253	93.81	51.85	97.2
CP.9.8	83548	80078	20204898	252	90.22	53.39	95.85
CP.9.10	83467	80088	20257362	252	93.09	52.81	95.95
CP.9.11	82874	80160	20279863	252	91.95	51.76	96.73
CP.9.12	71602	66169	16765943	253	89.93	52.65	92.41
CP.9.13	84665	80159	20357440	253	91.82	53	94.68
CP.9.14	85847	80056	20345571	254	79.05	51.76	93.25
SI.10.1	64452	59570	15074118	253	91.07	52.35	92.43
SI.10.2	63508	61046	15459119	253	91.06	53.23	96.12
SI.10.3	55472	53225	13486411	253	92.36	52.65	95.95
SI.10.4	54294	51633	13096165	253	92.54	53.28	95.1
SI.10.5	61768	58016	14690911	253	91.44	51.86	93.93
SI.10.7	50684	46905	11897342	253	89.4	53.06	92.54
SI.10.8	72318	68219	17279841	253	90.65	53.14	94.33
SI.10.10	84400	80138	20305705	253	89.97	53.01	94.95
SI.10.11	63520	60719	15384636	253	92.22	53.12	95.59
SI.10.13	71413	65951	16723711	253	89.88	52.79	92.35
SI.10.14	83579	80140	20287494	253	91.05	52.37	95.89
SI.10.15	64908	58743	14909092	253	91.58	53.44	90.5
GZ.10.1	84101	80068	20303621	253	92.8	54.68	95.2
GZ.10.2	76704	73105	18539300	253	92.65	53.83	95.31
GZ.10.3	85297	80204	20279213	252	90.33	54.3	94.03
GZ.10.4	83848	80056	20301127	253	91.79	54.61	95.48
GZ.10.5	55603	51588	13052341	253	89.57	53.3	92.78
GZ.10.7	82109	80238	20509734	255	75.13	53.74	97.72
GZ.10.8	62755	60266	15385128	255	78.72	54.5	96.03
GZ.10.10	56184	51754	13141178	253	79.48	52.96	92.12
GZ.10.11	82242	80158	20314307	253	93.2	54.66	97.47
GZ.10.13	64419	60473	15314739	253	91.04	52.8	93.87
GZ.10.14	82343	80205	20285268	252	92.88	54.75	97.4
GZ.10.15	85515	80048	20300170	253	91.99	54.01	93.61
CP.10.1	85909	80105	20251263	252	93.05	52.42	93.24
CP.10.2	83740	80071	20307798	253	90.56	52.93	95.62
CP.10.3	85453	80212	20277771	252	92.24	52.51	93.87
CP.10.4	84877	80157	20319255	253	90.49	52.46	94.44
CP.10.5	86682	80090	20278188	253	91.29	52.61	92.4
CP.10.7	83135	80091	20312195	253	92.14	52.95	96.34
CP.10.8	83785	80112	20302605	253	90.9	53.08	95.62
CP.10.10	82951	80019	20284793	253	91.97	52.61	96.47
CP.10.11	84835	80072	20342794	254	80.1	52.6	94.39
CP.10.13	59827	54441	13689649	251	85.02	53.48	91
CP.10.14	86599	80095	20381963	254	79.96	52.36	92.49
CP.10.15	82391	80039	20296219	253	88.03	53.47	97.15
UT.3.13	82174	80106	20309823	253	90.11	52.28	97.48

## Sheet: Table S8
Supplementary Table S8. Summary statistics of 16S rDNA sequencing
Site	Number of samples	Number of high-quality reads	Average number of reads per sample
Crop	128	10042883	74286.5
Gizzard	128	9914932	71147.7
Small intestine	128	9154669	60142.3
Isthmus	128	9243471	57826.5
Uterus	128	9282114	56594.1
Vagina	128	9971142	68575.4
Total	768	57609211	67762.1

## Sheet: Table S9
Supplementary Table S9. Summary statistics of host whole genome sequencing
Category		Number of SNPs
Upstream		161432
Exonic	Stop gain	408
	Stop loss	64
	Synonymous	102485
	Non-synonymous	43693
Intronic		4493752
Splicing		187
Downstream		136857
Upstream/downstream		8006
Intergenic		5872207
Transitions		7695733
Transversions		3123368
Transitions/Transversions		2.463
Number of total SNP		10819101
Note: ‘Upstream’ refers to a variant that overlaps with the 1-kb region upstream of the gene start site. ‘Stop gain’ indicates that a nonsynonymous SNP leads to the creation of a stop codon at the variant site. ‘Stop loss’ indicates that a nonsynonymous SNP leads to the elimination of a stop codon at the variant site. ‘Splicing’ indicates that a variant is within 2-bp of a splice junction. ‘Downs…

[truncated: 1 more sheets: Table S10]
